# Supplementary material for: Community Cultural Norms, Stigma and Disclosure to Sexual Partners among Women Living with HIV in Thailand, Brazil and Zambia (HPTN 063)
Source: PLoS One. 2016 May 6;11(5):e0153600. doi: 10.1371/journal.pone.0153600 (PMC4859553; doi:10.1371/journal.pone.0153600)
Supplement: S3 Table — Available upon request. (CSV) [file pone.0153600.s003.csv]

uid	site	age	agenew	DEMmar	marital_status	DEMunem	DEMmech	DEMacc	DEMstu	DEMteach	DEMfarm	DEMart	DEMret	DEMdw	DEMhw	DEMrelw	DEMmp	DEMgv	DEMsw	DEMdoc	DEMoffc	DEMskl	DEMdrv	DEMuskl	DEMwoth	DEMwothx	Employment	DEMedu	demedunew	DEMmkids	ENRphit	ENRprape	past	FU3phit	FU3rape	recent	alc_score	etoh	SAUdrugs	abuse	cesd	SPQrpart	SPQmorep	partners_num	SPQliv	SPQpstat	SPQptest	partner_status	AAarv
145	1	49	3	3	1	0	0	0	0	0	0	0	0	0	0	0	0	0	0	0	0	1	0	0	0		2	5	3	2	1	1	1	2	2	2	18	1	2	1	1	2	.	.	.	.	.	.	1
582	1	42	2	2	2	0	0	0	0	0	0	0	0	0	0	0	0	0	0	0	1	0	0	0	0		2	5	3	2	1	2	1	2	2	2	0	2	2	2	3	1	1	1	1	1	5	0	1
436	1	36	2	4	1	1	0	0	0	0	0	0	0	0	0	0	0	0	0	0	0	0	0	0	0		1	5	3	2	2	2	2	2	2	2	1	2	2	2	3	1	1	1	2	.	7	0	1
371	1	29	2	3	1	0	0	0	0	0	0	0	0	1	0	0	0	0	0	0	0	0	0	0	0		2	2	2	2	2	2	2	2	2	2	3	2	2	2	3	1	1	1	1	.	7	0	1
664	1	36	2	2	2	0	0	0	0	0	0	0	0	0	0	0	0	0	0	0	0	1	0	0	0		2	5	3	2	1	2	1	2	2	2	0	2	2	2	2	1	1	1	1	1	4	0	1
749	1	45	3	4	1	1	0	0	0	0	0	0	0	0	0	0	0	0	0	0	0	0	0	0	0		1	5	3	2	2	1	1	2	2	2	2	2	2	2	2	1	1	1	2	.	7	0	1
654	1	48	3	2	2	0	0	0	0	0	0	0	0	0	0	0	0	0	0	0	1	0	0	0	0		2	2	2	2	2	2	2	2	2	2	3	2	2	2	3	1	2	1	1	3	6	0	1
206	1	41	2	2	2	0	0	0	0	0	0	0	0	0	1	0	0	0	0	0	0	0	0	0	0		1	4	3	2	2	2	2	2	2	2	0	2	2	2	2	1	1	1	1	.	7	0	1
390	1	47	3	2	2	0	0	0	0	0	0	0	0	0	0	0	0	0	0	0	0	0	0	1	0		2	2	2	2	2	2	2	2	2	2	5	2	2	2	2	1	1	1	1	.	7	0	1
2	1	41	2	2	2	0	0	0	0	0	0	0	0	0	0	0	0	0	0	0	0	1	0	0	0		2	3	2	2	2	1	1	2	1	1	15	1	2	1	3	1	1	1	1	1	2	0	1
74	1	26	2	2	2	0	0	0	0	0	0	0	0	0	0	0	0	0	0	0	0	0	0	1	0		2	3	2	2	2	1	1	2	2	2	0	2	2	2	1	1	1	1	1	1	4	0	1
160	1	32	2	2	2	0	0	0	0	0	0	0	0	0	0	0	0	0	0	0	0	1	0	0	0		2	5	3	2	2	2	2	2	2	2	0	2	2	2	1	1	1	1	1	1	3	0	1
269	1	50	3	2	2	0	0	0	0	0	1	0	0	0	0	0	0	0	0	0	0	0	0	0	0		2	3	2	2	2	2	2	2	2	2	0	2	2	2	1	1	1	1	1	.	7	0	1
708	1	32	2	3	1	0	0	0	0	0	0	0	0	0	0	0	0	0	0	0	0	0	0	1	0		2	5	3	1	1	2	1	2	2	2	0	2	2	2	1	2	.	.	.	.	.	.	1
512	1	31	2	1	1	0	0	0	0	0	0	0	0	1	0	0	0	0	0	0	0	0	0	0	0		2	3	2	2	1	1	1	2	2	2	26	1	2	1	2	1	3	2	2	3	6	0	1
600	1	35	2	2	2	0	0	0	0	0	0	0	0	0	0	0	0	0	0	0	1	0	0	0	0		2	3	2	2	1	1	1	2	2	2	6	2	2	2	1	1	1	1	1	1	3	0	1
124	1	38	2	2	2	0	0	0	0	0	0	0	0	1	0	0	0	0	0	0	0	0	0	0	0		2	3	2	2	2	2	2	2	2	2	0	2	2	2	3	1	1	1	1	3	6	0	1
601	1	38	2	2	2	0	0	0	0	0	1	0	0	0	0	0	0	0	0	0	0	0	0	0	0		2	5	3	2	2	2	2	2	2	2	9	1	2	1	1	1	1	1	1	.	7	0	1
693	1	34	2	4	1	0	0	0	0	0	0	0	0	0	0	0	0	0	0	0	1	0	0	0	0		2	3	2	2	2	2	2	2	2	2	0	2	2	2	1	1	1	1	1	.	7	0	1
50	1	52	3	4	1	0	0	0	0	0	0	0	0	1	0	0	0	0	0	0	0	0	0	0	0		2	5	3	2	2	2	2	2	2	2	0	2	2	2	2	1	1	1	2	3	2	0	1
506	1	38	2	2	2	0	0	0	0	0	0	0	0	0	0	0	0	0	0	0	1	0	0	0	0		2	4	3	2	2	2	2	2	2	2	1	2	2	2	2	1	1	1	1	1	4	0	1
97	1	45	3	2	2	0	0	0	0	0	0	0	0	1	0	0	0	0	0	0	0	0	0	0	0		2	2	2	2	1	2	1	2	2	2	0	2	2	2	1	1	1	1	1	3	4	0	1
370	1	41	2	2	2	0	0	0	0	0	0	0	0	0	0	0	0	0	0	0	0	0	0	1	0		2	3	2	2	2	2	2	2	2	2	0	2	2	2	2	1	1	1	2	.	7	0	1
531	1	33	2	1	1	0	0	0	0	0	0	0	0	0	0	0	0	0	0	0	0	1	0	0	0		2	5	3	2	1	1	1	2	2	2	1	2	2	2	3	1	1	1	2	1	3	0	1
433	1	46	3	2	2	0	0	0	0	0	0	0	0	0	0	0	0	0	0	0	0	1	0	0	0		2	4	3	2	2	2	2	2	2	2	0	2	2	2	1	1	1	1	1	1	3	0	1
565	1	37	2	2	2	0	0	0	0	0	0	0	0	0	0	0	0	0	0	0	0	0	0	1	0		2	4	3	2	1	2	1	1	1	1	0	2	2	2	3	1	1	1	1	3	5	0	1
534	1	31	2	2	2	0	0	0	0	0	0	0	0	0	1	0	0	0	0	0	0	0	0	0	0		1	5	3	2	1	2	1	2	2	2	0	2	2	2	1	1	1	1	1	1	3	0	1
518	1	44	2	4	1	0	0	0	0	0	0	0	0	0	0	0	0	0	0	0	0	0	0	1	0		2	1	1	2	2	2	2	2	2	2	0	2	2	2	3	1	1	1	2	.	7	0	1
410	1	41	2	2	2	0	0	0	0	0	0	0	0	0	0	0	0	0	0	0	0	0	0	1	0		2	2	2	2	2	2	2	2	2	2	0	2	2	2	2	1	1	1	1	.	7	0	1
242	1	33	2	2	2	0	0	0	0	0	0	0	0	0	0	0	0	0	0	0	1	0	0	0	0		2	7	3	2	2	2	2	2	2	2	2	2	2	2	1	1	2	1	1	.	7	0	1
577	1	39	2	2	2	0	0	0	0	0	0	0	0	0	0	0	0	0	0	0	0	0	0	1	0		2	5	3	2	2	2	2	2	2	2	0	2	2	2	1	1	1	1	1	1	4	0	1
412	1	42	2	4	1	0	0	0	0	0	0	0	0	1	0	0	0	0	0	0	0	0	0	0	0		2	3	2	2	2	2	2	2	2	2	7	2	2	2	2	1	1	1	2	3	6	0	1
216	1	39	2	2	2	0	0	0	0	0	0	0	0	0	0	0	0	0	0	0	0	1	0	0	0		2	3	2	2	2	2	2	2	2	2	4	2	2	2	1	1	1	1	1	3	5	0	1
250	1	51	3	4	1	0	0	0	0	0	0	0	0	0	0	0	0	0	0	0	0	1	0	0	0		2	8	3	2	1	1	1	1	1	1	0	2	2	2	3	1	2	1	1	2	2	1	1
342	1	37	2	2	2	0	0	0	0	0	0	0	0	0	0	0	0	0	0	0	1	0	0	0	0		2	3	2	2	2	2	2	2	2	2	5	2	2	2	1	1	1	1	1	1	4	0	1
265	1	37	2	2	2	0	0	0	0	0	0	0	0	0	0	0	0	0	0	0	0	1	0	0	0		2	2	2	2	2	2	2	2	2	2	6	2	2	2	1	1	3	2	2	2	6	1	1
376	1	49	3	2	2	0	0	0	0	0	0	0	0	0	1	0	0	0	0	0	0	0	0	0	0		1	2	2	2	2	2	2	2	2	2	0	2	2	2	1	1	1	1	1	.	7	0	1
285	1	46	3	3	1	0	0	0	0	0	0	0	0	0	0	0	0	0	0	0	1	0	0	0	0		2	3	2	2	2	2	2	2	2	2	1	2	2	2	1	1	2	1	2	.	7	0	1
716	1	32	2	2	2	0	0	0	0	0	0	0	0	0	0	0	0	0	0	0	0	0	0	1	0		2	3	2	2	1	2	1	2	2	2	21	1	2	1	1	1	1	1	1	1	4	0	1
55	1	32	2	3	1	0	0	0	0	0	0	0	0	0	0	0	0	0	0	0	0	0	0	1	0		2	3	2	2	1	2	1	2	2	2	7	2	2	2	3	1	2	1	2	.	7	0	1
694	1	52	3	3	1	0	0	0	0	0	0	0	0	1	0	0	0	0	0	0	0	0	0	0	0		2	2	2	2	2	2	2	2	2	2	0	2	2	2	3	2	.	.	.	.	.	.	1
735	1	44	2	2	2	0	0	0	0	0	0	0	0	0	0	0	0	0	0	0	0	0	0	1	0		2	2	2	2	1	2	1	2	2	2	0	2	2	2	1	1	1	1	1	.	7	0	2
363	1	44	2	2	2	0	0	0	0	0	0	0	0	0	0	0	0	0	0	0	1	0	0	0	0		2	7	3	2	2	2	2	2	2	2	0	2	2	2	3	1	1	1	1	.	7	0	1
396	1	43	2	2	2	0	0	0	0	0	0	0	0	0	0	0	0	0	0	0	0	0	0	1	0		2	2	2	2	1	2	1	2	2	2	0	2	2	2	1	1	1	1	1	1	4	0	1
486	1	37	2	3	1	0	0	0	0	0	0	0	0	1	0	0	0	0	0	0	0	0	0	0	0		2	7	3	1	2	1	1	2	2	2	0	2	2	2	1	1	2	1	2	3	6	0	2
224	1	45	3	2	2	0	0	0	0	0	0	0	0	0	0	0	0	0	0	0	0	0	0	1	0		2	2	2	2	2	2	2	2	2	2	9	1	2	1	2	1	1	1	2	.	7	0	1
628	1	42	2	2	2	0	0	0	0	0	0	0	0	0	0	0	0	0	0	0	0	1	0	0	0		2	2	2	2	2	2	2	2	1	1	0	2	2	2	1	1	1	1	1	.	7	0	1
485	1	33	2	3	1	0	0	0	0	0	0	0	0	0	0	0	0	0	0	0	0	0	0	0	1	employees	2	5	3	2	2	2	2	1	1	1	0	2	2	2	3	1	1	1	1	.	7	0	1
445	1	33	2	2	2	0	0	0	0	0	0	0	0	1	0	0	0	0	0	0	0	0	0	0	0		2	2	2	2	2	2	2	2	2	2	0	2	2	2	1	1	1	1	1	1	4	0	1
594	1	39	2	2	2	0	0	0	0	0	0	0	0	0	0	0	0	0	0	0	0	0	0	1	0		2	3	2	2	2	2	2	2	2	2	0	2	2	2	2	1	1	1	1	.	7	0	1
435	1	52	3	2	2	0	0	0	0	0	0	0	1	0	0	0	0	0	0	0	0	0	0	0	0		2	2	2	2	1	2	1	2	2	2	0	2	2	2	1	1	1	1	1	.	7	0	1
330	1	39	2	3	1	0	0	0	0	0	0	0	0	0	0	0	0	0	0	0	0	0	0	1	0		2	3	2	2	1	2	1	1	2	1	0	2	2	2	2	1	1	1	1	.	7	0	1
68	1	36	2	3	1	0	0	0	0	0	0	0	0	0	0	0	0	0	0	0	0	0	0	1	0		2	3	2	2	1	2	1	2	2	2	8	2	2	2	2	2	.	.	.	.	.	.	1
678	1	39	2	2	2	0	0	0	0	0	0	0	0	0	1	0	0	0	0	0	0	0	0	0	0		1	3	2	2	2	1	1	2	2	2	6	2	2	2	2	1	5	4	1	1	2	0	1
182	1	48	3	3	1	0	0	0	0	0	0	0	0	0	0	0	0	0	0	0	0	1	0	0	0		2	3	2	2	2	2	2	2	2	2	12	1	2	1	1	1	1	1	1	.	7	0	1
388	1	18	1	1	1	0	0	0	0	0	0	0	0	0	0	0	0	0	0	0	0	0	0	1	0		2	5	3	3	2	1	1	2	2	2	9	1	2	1	3	1	1	1	2	.	7	0	1
143	1	37	2	2	2	0	0	0	0	0	0	0	0	0	0	0	0	0	0	0	0	0	0	0	1	Partner in the golf club	2	3	2	2	1	2	1	2	2	2	13	1	2	1	2	1	5	4	1	2	5	1	1
347	1	41	2	2	2	0	0	0	0	0	0	0	0	0	0	0	0	0	0	0	0	0	0	1	0		2	4	3	2	2	2	2	2	2	2	7	2	2	2	2	1	1	1	1	3	5	0	1
702	1	31	2	2	2	0	0	0	0	0	0	0	0	0	0	0	0	0	0	0	0	0	0	1	0		2	1	1	2	2	2	2	2	2	2	0	2	2	2	2	1	1	1	1	1	2	0	1
698	1	44	2	3	1	0	0	0	0	0	0	0	0	0	0	0	0	0	0	0	0	0	0	1	0		2	3	2	2	2	2	2	2	2	2	0	2	2	2	3	1	1	1	1	.	7	0	1
154	1	22	1	1	1	1	0	0	0	0	0	0	0	0	0	0	0	0	0	0	0	0	0	0	0		1	3	2	2	1	1	1	2	2	2	0	2	2	2	3	1	1	1	1	1	2	0	1
437	1	45	3	2	2	0	0	0	0	0	0	0	0	0	0	0	0	0	0	0	1	0	0	0	0		2	4	3	2	1	2	1	2	2	2	0	2	2	2	3	1	1	1	1	.	7	0	1
328	1	46	3	2	2	0	0	0	0	0	0	0	0	0	0	0	0	0	0	0	0	0	0	1	0		2	2	2	2	2	2	2	2	2	2	4	2	2	2	2	1	1	1	1	.	7	0	1
81	1	40	2	2	2	0	0	0	0	0	0	0	0	0	0	0	0	0	0	0	0	1	0	0	0		2	4	3	2	2	1	1	2	2	2	13	1	2	1	2	1	1	1	1	.	7	0	1
464	1	47	3	3	1	0	0	0	0	0	0	0	0	0	1	0	0	0	0	0	0	0	0	0	0		1	3	2	2	2	2	2	2	2	2	7	2	2	2	1	1	1	1	2	.	7	0	1
502	1	26	2	1	1	0	0	0	0	0	0	0	0	0	0	0	0	0	0	0	0	0	0	1	0		2	4	3	2	2	2	2	2	2	2	3	2	2	2	2	1	1	1	1	.	7	0	1
653	1	35	2	2	2	0	0	0	0	0	1	0	0	0	0	0	0	0	0	0	0	0	0	0	0		2	3	2	3	2	2	2	2	2	2	4	2	2	2	2	1	1	1	1	1	2	0	1
306	1	44	2	2	2	0	0	0	0	0	0	0	0	0	1	0	0	0	0	0	0	0	0	0	0		1	9	3	2	1	2	1	2	2	2	6	2	2	2	3	1	1	1	1	1	5	0	1
451	1	21	1	2	2	0	0	0	0	0	0	0	0	0	0	0	0	0	0	0	0	0	0	1	0		2	4	3	3	1	1	1	2	2	2	0	2	2	2	3	1	2	1	1	1	3	0	1
670	1	30	2	4	1	1	0	0	0	0	0	0	0	0	0	0	0	0	0	0	0	0	0	0	0		1	4	3	2	1	2	1	2	2	2	23	1	2	1	3	1	1	1	1	.	7	0	1
597	1	33	2	2	2	0	0	0	0	0	0	0	0	0	1	0	0	0	0	0	0	0	0	0	0		1	5	3	2	2	2	2	2	2	2	0	2	2	2	1	1	1	1	1	.	7	0	1
441	1	47	3	2	2	0	0	0	0	0	0	0	0	0	0	0	0	0	0	0	1	0	0	0	0		2	2	2	2	2	2	2	2	2	2	2	2	2	2	1	1	1	1	1	3	4	0	1
4	1	37	2	2	2	0	0	0	0	0	1	0	0	0	1	0	0	0	0	0	0	0	0	0	0		1	3	2	2	2	2	2	2	2	2	6	2	2	2	1	1	1	1	1	.	7	0	1
356	1	35	2	2	2	1	0	0	0	0	0	0	0	0	0	0	0	0	0	0	0	0	0	0	0		1	3	2	2	2	1	1	2	2	2	5	2	2	2	2	1	1	1	1	1	3	0	1
109	1	34	2	2	2	0	0	0	0	0	0	0	0	0	0	0	0	0	0	0	0	0	0	1	0		2	3	2	2	1	2	1	2	2	2	0	2	2	2	3	1	1	1	1	.	7	0	1
667	1	44	2	2	2	0	0	0	0	0	0	0	0	0	0	0	0	0	0	0	0	1	0	0	0		2	5	3	2	2	2	2	2	2	2	0	2	2	2	3	1	2	1	1	2	5	1	1
544	1	43	2	4	1	0	0	0	0	0	0	0	0	0	0	0	0	0	0	0	1	0	0	0	0		2	4	3	2	2	2	2	2	2	2	0	2	2	2	1	1	1	1	2	3	6	0	2
349	1	50	3	2	2	0	0	0	0	0	0	0	0	0	0	0	0	0	0	0	1	0	0	0	0		2	5	3	2	2	2	2	2	2	2	2	2	2	2	2	1	1	1	1	.	7	0	1
6	1	42	2	2	2	0	0	0	0	0	0	0	0	0	0	0	0	0	0	0	0	0	0	1	0		2	3	2	2	2	2	2	2	2	2	0	2	2	2	3	1	1	1	1	.	7	0	1
280	1	45	3	2	2	0	0	0	0	0	0	0	0	0	0	0	0	0	0	0	0	0	0	1	0		2	2	2	2	2	2	2	2	2	2	2	2	2	2	2	1	3	2	1	3	5	0	1
659	1	49	3	2	2	0	0	0	0	0	0	0	0	0	0	0	0	0	0	0	0	0	0	1	0		2	2	2	2	2	2	2	2	2	2	0	2	2	2	1	1	1	1	1	1	3	0	1
504	1	37	2	2	2	0	0	0	0	0	0	0	0	0	0	0	0	0	0	0	0	0	0	1	0		2	3	2	2	2	2	2	2	2	2	6	2	2	2	2	1	2	1	2	.	7	0	1
593	1	35	2	2	2	0	0	0	0	0	1	0	0	0	0	0	0	0	0	0	0	0	0	0	0		2	1	1	2	2	2	2	2	2	2	0	2	2	2	1	1	1	1	1	.	7	0	1
635	1	30	2	4	1	0	0	0	0	0	0	0	0	0	0	0	0	0	0	0	0	0	0	1	0		2	1	1	2	1	2	1	2	2	2	0	2	2	2	3	2	.	.	.	.	.	.	1
683	1	33	2	2	2	0	0	0	0	0	0	0	0	0	0	0	0	0	0	0	1	0	0	0	0		2	5	3	2	2	2	2	2	2	2	1	2	2	2	2	1	1	1	1	.	7	0	1
314	1	33	2	2	2	0	0	0	0	0	0	0	0	0	0	0	0	0	0	0	0	0	0	1	0		2	2	2	2	2	2	2	2	2	2	3	2	2	2	3	1	2	1	1	2	2	1	1
662	1	53	3	3	1	0	0	0	0	0	1	0	0	0	0	0	0	0	0	0	0	0	0	0	0		2	2	2	2	2	2	2	2	2	2	0	2	2	2	1	1	1	1	2	3	5	0	1
723	1	38	2	2	2	0	0	0	0	0	0	0	0	0	0	0	0	0	0	0	0	0	0	1	0		2	3	2	2	2	2	2	2	2	2	0	2	2	2	3	1	1	1	1	1	3	0	1
704	1	49	3	4	1	0	0	0	0	0	0	0	0	0	0	0	0	0	0	0	0	0	0	1	0		2	2	2	2	2	2	2	2	2	2	0	2	2	2	2	1	2	1	2	.	7	0	1
119	1	32	2	2	2	0	0	0	0	0	1	0	0	0	0	0	0	0	0	0	0	0	0	0	0		2	3	2	2	2	2	2	2	2	2	0	2	2	2	3	1	2	1	1	.	7	0	1
724	1	40	2	2	2	0	0	0	0	0	0	0	0	0	1	0	0	0	0	0	0	0	0	0	0		1	4	3	2	1	2	1	1	1	1	2	2	2	2	3	1	1	1	1	1	3	0	1
33	1	50	3	2	2	0	0	0	0	0	0	0	0	0	0	0	0	0	0	0	1	0	0	0	0		2	5	3	2	2	2	2	2	2	2	2	2	2	2	3	1	1	1	1	3	6	0	1
92	1	36	2	2	2	0	0	0	0	0	0	0	0	0	0	0	0	0	0	0	0	0	0	1	0		2	3	2	2	2	2	2	2	2	2	11	1	2	1	3	1	2	1	1	2	4	1	1
733	1	33	2	1	1	1	0	0	0	0	0	0	0	0	0	0	0	0	0	0	0	0	0	0	0		1	3	2	2	2	2	2	2	2	2	0	2	2	2	3	1	1	1	2	3	6	0	1
661	1	35	2	2	2	0	0	0	0	0	0	0	0	0	0	0	0	0	0	0	0	0	0	1	0		2	3	2	2	2	2	2	2	2	2	1	2	2	2	2	1	1	1	1	3	4	0	1
297	1	38	2	2	2	0	0	0	0	0	0	0	0	0	0	0	0	0	0	0	0	0	0	1	0		2	1	1	2	1	2	1	2	2	2	0	2	2	2	3	1	1	1	1	1	1	0	1
36	1	36	2	2	2	0	0	0	0	0	0	0	0	0	0	0	0	0	0	0	0	0	0	1	0		2	3	2	2	1	2	1	.	.	N	0	2	2	2	3	1	1	1	1	1	1	0	2
309	1	42	2	2	2	0	0	0	0	0	0	0	0	0	0	0	0	0	0	0	0	0	0	1	0		2	3	2	2	2	2	2	2	2	2	0	2	2	2	1	1	1	1	1	1	4	0	1
491	1	37	2	1	1	0	0	0	0	0	0	0	0	0	0	0	0	0	0	0	0	0	0	1	0		2	3	2	2	1	2	1	2	2	2	1	2	2	2	3	1	4	3	2	3	6	0	1
361	1	32	2	4	1	1	0	0	0	0	0	0	0	0	0	0	0	0	0	0	0	0	0	0	0		1	7	3	2	2	2	2	2	2	2	3	2	2	2	1	1	2	1	2	1	6	0	1
40	2	26	2	1	1	1	0	0	0	0	0	0	0	0	0	0	0	0	0	0	0	0	0	0	0		1	4	3	2	1	1	1	2	2	2	8	2	2	2	3	1	2	1	2	3	6	0	1
511	2	37	2	1	1	0	0	0	0	0	0	0	1	0	0	0	0	0	0	0	0	0	0	0	0		2	2	2	2	1	2	1	2	2	2	21	1	1	1	3	1	1	1	2	.	7	0	1
381	2	27	2	1	1	1	0	0	0	0	0	0	0	0	0	0	0	0	0	0	0	0	0	1	0		1	2	2	1	2	1	1	2	2	2	6	2	2	2	3	1	1	1	2	3	6	0	1
645	2	43	2	1	1	1	0	0	0	0	0	0	0	0	0	0	0	0	0	0	0	0	0	0	0		1	5	3	2	2	2	2	2	2	2	3	2	2	2	2	1	1	1	1	1	3	0	1
668	2	34	2	2	2	0	0	0	0	0	0	0	1	0	0	0	0	0	0	0	0	0	0	0	0		2	9	3	2	2	2	2	2	2	2	0	2	2	2	2	1	1	1	1	3	4	0	1
204	2	40	2	1	1	1	0	0	0	0	0	0	0	0	0	0	0	0	0	0	0	0	0	0	0		1	2	2	2	1	1	1	.	.	N	23	1	1	1	3	2	.	.	.	.	.	.	1
621	2	36	2	1	1	0	0	0	0	0	0	0	0	1	0	0	0	0	0	0	0	0	0	0	0		2	3	2	1	2	2	2	2	2	2	0	2	2	2	1	1	1	1	1	3	6	0	1
181	2	42	2	3	1	0	0	0	0	0	0	0	0	0	0	0	0	0	0	0	0	0	0	1	0		2	3	2	2	2	2	2	.	.	N	6	2	2	2	2	1	2	1	1	3	7	0	1
31	2	42	2	1	1	0	0	0	0	0	0	0	0	0	0	0	0	0	0	0	0	0	0	0	1	peddler	2	4	3	2	2	2	2	2	2	2	20	1	2	1	2	1	1	1	1	.	7	0	1
183	2	39	2	1	1	1	0	0	0	0	0	0	0	0	0	0	0	0	0	0	0	0	0	0	0		1	2	2	2	2	1	1	2	2	2	6	2	2	2	1	1	2	1	2	2	5	1	1
96	2	42	2	3	1	0	0	0	0	0	0	0	1	0	0	0	0	0	0	0	0	1	0	0	1	pensioner	2	5	3	2	2	2	2	2	2	2	0	2	2	2	1	1	1	1	1	.	7	0	1
341	2	42	2	1	1	0	0	0	0	0	0	0	0	0	0	0	0	0	0	0	0	0	0	1	0		2	4	3	1	1	1	1	2	2	2	8	2	2	2	3	1	1	1	2	3	6	0	1
318	2	40	2	2	2	0	0	0	0	0	0	0	0	1	0	0	0	0	0	0	0	0	0	0	0		2	2	2	2	2	2	2	2	2	2	0	2	2	2	2	1	1	1	1	1	3	0	1
519	2	37	2	2	2	0	0	0	0	0	0	0	0	0	0	0	0	0	0	0	0	0	0	0	1	business person	2	4	3	2	2	2	2	2	2	2	0	2	2	2	1	1	1	1	1	1	4	0	1
186	2	36	2	1	1	0	0	0	0	0	0	0	0	1	0	0	0	0	0	0	0	0	0	0	0		2	2	2	2	1	1	1	2	2	2	0	2	2	2	1	1	1	1	1	2	5	1	2
641	2	40	2	1	1	1	0	0	0	0	0	0	0	0	0	0	0	0	0	0	0	0	0	0	0		1	2	2	2	1	1	1	2	2	2	17	1	2	1	3	2	.	.	.	.	.	.	1
133	2	28	2	1	1	0	0	0	0	0	0	0	0	0	0	0	0	0	0	0	0	0	0	1	0		2	4	3	2	1	2	1	2	2	2	0	2	2	2	3	2	.	.	.	.	.	.	2
284	2	31	2	1	1	0	0	0	0	0	0	0	0	1	0	0	0	0	0	0	0	0	0	0	0		2	2	2	1	1	1	1	2	2	2	8	2	2	2	2	1	1	1	1	1	2	0	1
592	2	22	1	1	1	0	0	0	0	0	0	0	0	0	1	0	0	0	0	0	0	0	0	0	0		1	5	3	1	2	2	2	2	2	2	4	2	2	2	2	1	1	1	1	1	3	0	1
348	2	33	2	1	1	0	0	0	0	0	0	0	0	0	0	0	0	0	0	0	0	0	0	1	0		2	2	2	1	1	2	1	2	2	2	13	1	2	1	2	1	1	1	1	2	4	1	1
24	2	45	3	1	1	1	0	0	0	0	0	0	0	0	0	0	0	0	0	0	0	0	0	0	0		1	8	3	2	1	2	1	2	2	2	2	2	2	2	2	1	1	1	2	1	1	0	1
368	2	32	2	1	1	0	0	0	0	0	0	0	0	0	1	0	0	0	0	0	0	0	0	0	0		1	4	3	1	2	2	2	2	2	2	1	2	2	2	2	1	1	1	1	1	2	0	1
151	2	39	2	2	2	0	0	0	0	0	0	0	0	0	1	0	0	0	0	0	0	0	0	0	0		1	2	2	2	2	1	1	2	2	2	1	2	2	2	3	1	1	1	1	1	4	0	1
439	2	38	2	2	2	0	0	0	0	0	0	0	0	0	0	0	0	0	0	0	0	0	0	1	0		2	3	2	1	2	1	1	2	2	2	2	2	2	2	1	1	1	1	1	1	1	0	1
278	2	31	2	2	2	0	0	0	0	0	0	0	0	0	1	0	0	0	0	0	0	0	0	0	0		1	2	2	2	2	2	2	2	2	2	0	2	2	2	1	1	1	1	1	1	5	0	1
292	2	42	2	1	1	0	0	0	0	0	0	0	1	0	0	0	0	0	0	0	0	0	0	0	0		2	2	2	2	2	2	2	2	2	2	17	1	2	1	3	1	1	1	1	1	3	0	1
573	2	33	2	1	1	1	0	0	0	0	0	0	0	0	0	0	0	0	0	0	0	0	0	0	0		1	4	3	2	2	2	2	2	2	2	2	2	2	2	3	1	1	1	2	.	7	0	1
103	2	39	2	1	1	1	0	0	0	0	0	0	0	0	0	0	0	0	0	0	0	0	0	0	0		1	5	3	2	1	2	1	2	2	2	0	2	2	2	3	1	1	1	1	2	3	1	1
231	2	36	2	1	1	0	0	0	0	0	0	0	0	0	0	0	0	0	0	0	0	0	0	1	0		2	2	2	2	1	2	1	2	2	2	11	1	2	1	2	1	1	1	1	1	2	0	1
367	2	38	2	2	2	0	0	0	0	0	0	0	0	0	0	0	0	0	0	0	0	0	0	0	1	autonomous cosmetics seller	2	8	3	2	2	2	2	2	2	2	0	2	2	2	3	1	1	1	1	1	2	0	1
5	2	40	2	4	1	0	0	0	0	0	0	0	1	0	0	0	0	0	0	0	0	0	0	0	0		2	4	3	2	2	2	2	2	2	2	5	2	2	2	1	1	1	1	2	3	5	0	1
574	2	43	2	1	1	0	0	0	0	0	0	0	0	1	0	0	0	0	0	0	0	0	0	0	0		2	2	2	2	2	1	1	2	2	2	3	2	2	2	2	1	1	1	2	.	7	0	1
212	2	38	2	1	1	0	0	0	0	0	0	0	0	0	0	0	0	0	0	0	0	0	0	0	1	Medical license	2	2	2	2	1	1	1	2	2	2	0	2	2	2	3	1	1	1	2	3	6	0	1
564	2	37	2	2	2	1	0	0	0	0	0	0	0	0	0	0	0	0	0	0	0	0	0	0	0		1	2	2	2	1	1	1	2	2	2	9	1	2	1	3	1	1	1	2	3	6	0	1
228	2	49	3	1	1	0	0	0	0	0	0	0	1	0	0	0	0	0	0	0	0	0	0	0	0		2	8	3	2	N	N	N	2	2	2	9	1	2	1	1	1	1	1	2	.	7	0	1
626	2	34	2	1	1	1	0	0	0	0	0	0	0	0	0	0	0	0	0	0	0	0	0	0	0		1	2	2	N	1	2	1	1	2	1	14	1	2	1	1	2	.	.	.	.	.	.	2
100	2	26	2	1	1	0	0	0	0	0	0	0	0	0	0	0	0	0	0	0	0	1	0	0	0		2	5	3	2	2	2	2	1	2	1	1	2	2	2	2	1	1	1	1	1	1	0	1
403	2	50	3	1	1	0	0	0	0	0	0	0	0	1	0	0	0	0	0	0	0	0	0	0	0		2	2	2	2	2	1	1	2	2	2	21	1	1	1	3	1	1	1	2	2	1	1	1
508	2	50	3	1	1	0	0	0	0	0	0	0	0	0	0	0	0	0	0	0	0	1	0	0	0		2	3	2	2	1	2	1	2	2	2	0	2	2	2	3	1	1	1	2	3	6	0	1
200	2	44	2	1	1	0	0	0	0	0	0	0	0	1	0	0	0	0	0	0	0	0	0	0	0		2	2	2	2	2	2	2	2	2	2	0	2	2	2	3	2	.	.	.	.	.	.	1
171	2	34	2	1	1	0	0	0	0	0	0	0	0	0	0	0	0	0	0	0	0	1	0	0	0		2	5	3	2	2	2	2	2	2	2	6	2	2	2	2	1	1	1	2	1	2	0	2
450	2	33	2	4	1	1	0	0	0	0	0	0	0	0	0	0	0	0	0	0	0	0	0	0	0		1	4	3	2	1	1	1	2	2	2	0	2	2	2	3	2	.	.	.	.	.	.	1
324	2	30	2	2	2	0	0	0	0	0	0	0	0	0	0	0	0	0	0	0	0	1	0	0	0		2	9	3	2	1	2	1	2	2	2	3	2	2	2	2	1	3	2	1	1	3	0	1
132	2	44	2	2	2	0	0	0	0	0	0	0	0	1	0	0	0	0	0	0	0	0	0	0	0		2	5	3	2	1	2	1	2	2	2	0	2	2	2	1	1	1	1	1	3	7	0	1
174	2	37	2	2	2	0	0	0	0	0	0	0	0	0	0	0	0	0	0	0	0	1	0	0	0		2	4	3	2	1	2	1	2	2	2	0	2	2	2	3	1	1	1	1	1	3	0	1
566	2	36	2	2	2	1	0	0	0	0	0	0	0	0	0	0	0	0	0	0	0	0	0	0	0		1	2	2	2	1	2	1	2	2	2	22	1	2	1	3	1	2	1	2	2	4	1	2
603	2	39	2	2	2	1	0	0	0	0	0	0	0	0	0	0	0	0	0	0	0	0	0	0	0		1	5	3	2	2	2	2	2	2	2	2	2	2	2	2	1	1	1	1	1	2	0	1
111	2	23	1	1	1	0	0	0	0	0	0	0	0	0	0	0	0	0	0	0	0	1	0	0	0		2	5	3	2	2	2	2	2	2	2	1	2	2	2	3	1	1	1	2	3	6	0	2
7	2	43	2	1	1	0	0	0	0	0	0	0	0	1	0	0	0	0	0	0	0	0	0	0	0		2	2	2	2	N	N	N	2	1	1	.	.	.	.	.	N	.	.	.	.	.	.	N
197	2	26	2	1	1	0	0	0	0	0	0	0	0	0	1	0	0	0	0	0	0	0	0	0	0		1	4	3	2	2	2	2	2	2	2	7	2	2	2	3	1	1	1	1	1	3	0	1
530	2	35	2	1	1	0	0	0	0	0	0	0	0	0	1	0	0	0	0	0	0	0	0	0	0		1	2	2	3	1	2	1	2	2	2	4	2	2	2	1	1	2	1	1	3	5	0	1
273	2	34	2	1	1	0	0	0	0	0	0	0	0	0	0	0	0	0	0	0	0	0	0	0	1	Manicure	2	5	3	2	1	1	1	N	N	N	1	2	2	2	2	1	1	1	1	3	6	0	1
138	2	37	2	1	1	0	0	0	0	0	0	0	0	1	0	0	0	0	0	0	0	0	0	0	0		2	2	2	3	2	2	2	2	2	2	0	2	2	2	2	1	1	1	2	.	7	0	2
462	2	28	2	1	1	0	0	0	0	0	0	0	0	0	0	0	0	0	0	0	0	0	0	0	1	washer woman	2	2	2	2	2	2	2	2	2	2	6	2	2	2	3	1	1	1	1	3	6	0	2
117	2	24	1	1	1	0	0	0	0	0	0	0	0	0	1	0	0	0	0	0	0	0	0	0	0		1	2	2	1	1	2	1	1	2	1	1	2	2	2	3	1	1	1	1	3	6	0	2
529	2	38	2	1	1	1	0	0	0	0	0	0	0	0	0	0	0	0	0	0	0	0	0	0	0		1	2	2	2	1	2	1	2	2	2	1	2	2	2	2	2	.	.	.	.	.	.	1
520	2	43	2	4	1	1	0	0	0	0	0	0	0	0	1	0	0	0	0	0	0	0	0	0	0		1	2	2	2	2	2	2	2	2	2	12	1	2	1	1	1	1	1	1	3	6	0	1
89	2	36	2	2	2	0	0	0	0	0	0	0	0	0	1	0	0	0	0	0	0	0	0	0	0		1	2	2	1	1	1	1	2	2	2	0	2	2	2	3	1	1	1	1	1	1	0	2
272	2	30	2	1	1	0	0	0	0	0	0	0	0	1	0	0	0	0	0	0	0	0	0	0	0		2	2	2	2	1	2	1	2	2	2	0	2	2	2	3	1	1	1	1	1	5	0	1
334	2	46	3	1	1	1	0	0	0	0	0	0	0	0	0	0	0	0	0	0	0	0	0	0	0		1	2	2	2	1	2	1	2	2	2	7	2	2	2	3	2	.	.	.	.	.	.	1
232	2	35	2	1	1	1	0	0	0	0	0	0	0	0	0	0	0	0	0	0	0	0	0	0	0		1	5	3	3	1	2	1	2	2	2	8	2	2	2	3	1	1	1	1	1	1	0	2
646	2	35	2	1	1	1	0	0	0	0	0	0	0	0	0	0	0	0	0	0	0	0	0	0	0		1	2	2	2	2	2	2	2	2	2	3	2	1	1	3	1	1	1	2	3	6	0	1
253	2	44	2	2	2	0	0	0	0	0	0	0	1	0	0	0	0	0	0	0	0	1	0	0	0		2	2	2	2	1	2	1	2	1	1	13	1	2	1	2	1	1	1	1	3	3	0	1
681	2	32	2	2	2	1	0	0	0	0	0	0	0	0	1	0	0	0	0	0	0	0	0	0	0		1	5	3	2	1	1	1	2	2	2	0	2	2	2	2	1	1	1	1	1	1	0	2
399	2	48	3	2	2	0	0	0	0	0	0	0	0	0	0	0	0	0	0	0	0	1	0	0	0		2	2	2	2	2	2	2	N	N	N	0	2	2	2	3	1	1	1	1	1	2	0	1
606	2	44	2	4	1	0	0	0	0	0	0	0	0	0	0	0	0	0	0	0	0	0	0	0	1	pensioner	2	3	2	2	1	2	1	2	2	2	0	2	2	2	3	1	1	1	2	3	5	0	1
455	2	46	3	3	1	1	0	0	0	0	0	0	0	0	0	0	0	0	0	0	0	0	0	0	0		1	4	3	2	1	1	1	1	2	1	4	2	2	2	3	1	1	1	2	3	6	0	1
660	2	30	2	1	1	0	0	0	0	0	0	0	0	0	0	0	0	0	0	0	0	0	0	0	1	Commercial business - bakery	2	5	3	2	2	2	2	2	2	2	0	2	2	2	1	1	1	1	1	3	7	0	1
483	2	33	2	2	2	1	0	0	0	0	0	0	0	0	0	0	0	0	0	0	0	0	0	0	0		1	2	2	2	1	2	1	2	2	2	10	1	2	1	2	1	1	1	1	1	1	0	2
180	2	52	3	4	1	0	0	0	0	0	0	0	0	0	0	0	0	0	0	0	0	0	0	0	1	pensioner	2	2	2	2	1	2	1	2	2	2	8	2	2	2	2	1	1	1	2	3	6	0	1
90	2	39	2	1	1	0	0	0	0	0	0	0	0	1	0	0	0	0	0	0	0	0	0	0	0		2	2	2	3	2	1	1	N	N	N	0	2	2	2	2	2	.	.	.	.	.	.	1
270	2	37	2	1	1	1	0	0	0	0	0	0	0	0	0	0	0	0	0	0	0	0	0	0	0		1	1	1	3	1	2	1	2	2	2	0	2	2	2	3	2	.	.	.	.	.	.	1
217	2	28	2	1	1	0	0	0	0	0	0	0	0	0	0	0	0	0	0	0	0	1	0	0	0		2	5	3	N	1	1	1	2	2	2	11	1	2	1	3	1	1	1	2	3	6	0	N
538	2	40	2	3	1	0	0	0	0	0	0	0	0	0	0	0	0	0	0	0	0	0	0	1	0		2	2	2	2	1	1	1	2	2	2	22	1	2	1	3	2	.	.	.	.	.	.	1
411	2	21	1	2	2	1	0	0	0	0	0	0	0	0	0	0	0	0	0	0	0	0	0	0	0		1	3	2	2	2	2	2	2	2	2	6	2	2	2	1	1	1	1	1	1	1	0	1
64	2	48	3	2	2	0	0	0	0	0	0	0	0	0	0	0	0	0	0	0	0	0	0	1	0		2	3	2	2	2	1	1	2	2	2	0	2	2	2	3	1	1	1	1	1	2	0	1
715	2	46	3	1	1	0	0	0	0	0	0	0	0	0	0	0	0	0	0	0	0	0	0	1	0		2	9	3	2	1	1	1	2	2	2	4.4444	2	2	2	3	1	1	1	1	.	7	0	1
697	2	36	2	1	1	1	0	0	0	0	0	0	0	0	0	0	0	0	0	0	0	0	0	0	0		1	2	2	2	1	2	1	2	2	2	0	2	2	2	3	1	1	1	1	.	7	0	1
185	2	31	2	1	1	0	0	0	0	0	0	0	0	0	0	0	0	0	0	0	0	1	0	0	0		2	4	3	3	2	2	2	.	.	N	6	2	1	1	3	1	1	1	2	.	7	0	1
695	2	44	2	1	1	0	0	0	0	0	0	0	0	0	0	0	0	0	0	0	1	0	0	0	0		2	8	3	2	2	2	2	2	2	2	0	2	2	2	3	2	.	.	.	.	.	.	1
679	2	44	2	1	1	0	0	0	0	0	0	0	0	1	0	0	0	0	0	0	0	0	0	0	0		2	2	2	2	2	2	2	2	2	2	2	2	2	2	2	2	.	.	.	.	.	.	1
362	2	22	1	1	1	0	0	0	0	0	0	0	0	0	0	0	0	0	0	0	0	1	0	0	0		2	3	2	1	2	2	2	2	2	2	4	2	2	2	1	1	1	1	2	3	6	0	1
20	2	33	2	1	1	0	0	0	0	0	0	0	0	0	0	0	0	0	0	0	0	1	0	0	0		2	9	3	1	2	2	2	2	2	2	1	2	2	2	3	1	1	1	2	1	2	0	1
1	2	40	2	2	2	1	0	0	0	0	0	0	0	0	0	0	0	0	0	0	0	0	0	0	0		1	4	3	1	2	2	2	2	2	2	0	2	2	2	1	1	1	1	1	1	6	0	2
135	2	37	2	1	1	1	0	0	0	0	0	0	0	0	0	0	0	0	0	0	0	0	0	0	0		1	5	3	2	1	2	1	2	2	2	0	2	2	2	3	1	1	1	2	2	6	1	2
711	2	31	2	1	1	0	0	0	0	0	0	0	0	0	0	0	0	0	0	0	0	0	0	0	1	shopkeeper	2	5	3	2	1	2	1	2	2	2	1	2	2	2	2	1	1	1	1	2	1	1	2
337	2	47	3	1	1	0	0	0	0	0	0	0	0	0	0	0	0	0	0	0	0	1	0	0	0		2	7	3	2	2	2	2	2	2	2	3	2	2	2	2	2	.	.	.	.	.	.	2
575	2	31	2	1	1	0	0	0	0	0	0	0	0	0	0	0	0	0	0	0	0	0	0	0	1	Medical license	2	2	2	2	1	2	1	2	2	2	3	2	2	2	1	1	1	1	1	2	1	1	1
15	2	26	2	1	1	0	0	0	0	0	0	0	0	1	0	0	0	0	0	0	0	0	0	0	0		2	3	2	1	2	2	2	2	2	2	0	2	2	2	1	1	1	1	1	2	4	1	1
499	2	33	2	3	1	0	0	0	0	0	0	0	0	0	0	0	0	0	0	0	0	1	0	0	0		2	8	3	3	2	2	2	2	2	2	0	2	2	2	2	1	1	1	1	.	7	0	1
251	2	34	2	2	2	0	0	0	0	0	0	0	0	0	1	0	0	0	0	0	0	0	0	0	0		1	5	3	1	2	2	2	2	2	2	4	2	2	2	2	1	1	1	1	.	7	0	1
561	2	46	3	3	1	0	0	0	0	0	0	0	0	1	0	0	0	0	0	0	0	0	0	0	0		2	3	2	2	2	2	2	2	2	2	0	2	2	2	2	1	1	1	1	2	5	1	1
115	2	34	2	1	1	1	0	0	0	0	0	0	0	0	0	0	0	0	0	0	0	0	0	0	0		1	2	2	2	2	2	2	2	2	2	9	1	2	1	1	2	.	.	.	.	.	.	1
630	2	38	2	1	1	0	0	0	0	0	0	0	0	0	0	0	0	0	0	0	0	0	0	1	0		2	2	2	2	1	1	1	2	2	2	17	1	2	1	3	1	1	1	1	1	3	0	1
219	2	38	2	2	2	0	0	0	0	0	0	0	0	0	1	0	0	0	0	0	0	0	0	0	0		1	5	3	1	2	2	2	2	2	2	0	2	2	2	3	1	1	1	1	2	3	1	1
21	2	29	2	2	2	0	0	0	0	0	0	0	0	0	0	0	0	0	0	0	0	1	0	0	0		2	5	3	2	1	2	1	2	2	2	0	2	2	2	2	1	1	1	1	2	2	1	2
384	2	30	2	1	1	0	0	0	0	0	0	0	0	0	0	0	0	0	0	0	0	0	0	1	0		2	3	2	1	2	2	2	2	2	2	4	2	2	2	3	1	1	1	2	3	6	0	1
279	2	32	2	1	1	1	0	0	0	0	0	0	0	0	1	0	0	0	0	0	0	0	0	0	0		1	4	3	2	1	1	1	2	2	2	0	2	2	2	2	1	1	1	1	2	3	1	2
657	2	54	3	1	1	1	0	0	0	0	0	0	0	0	0	0	0	0	0	0	0	0	0	0	0		1	2	2	2	1	2	1	2	2	2	17	1	2	1	3	2	.	.	.	.	.	.	1
567	3	40	2	2	2	0	0	0	0	0	0	0	0	0	0	0	0	0	0	0	0	0	0	1	1	hair stylist]	2	3	2	3	1	2	1	2	2	2	0	2	2	2	2	1	1	1	1	3	6	0	1
523	3	41	2	2	2	0	0	0	0	0	0	0	0	0	1	0	0	0	0	0	0	0	0	0	0		1	3	2	2	2	1	1	2	2	2	0	2	2	2	3	1	1	1	1	.	7	0	1
385	3	39	2	2	2	0	0	0	0	0	0	0	0	1	1	0	0	0	0	0	0	0	0	0	0		1	4	3	3	2	2	2	2	2	2	0	2	2	2	1	1	1	1	1	.	7	0	1
669	3	43	2	2	2	1	0	0	0	0	0	0	0	0	0	0	0	0	0	0	0	0	0	0	0		1	3	2	2	2	1	1	2	2	2	0	2	2	2	1	1	1	1	1	.	7	0	1
252	3	32	2	4	1	0	0	0	0	0	0	0	0	0	0	0	0	0	0	0	0	0	0	0	1	casual worker at Zambian breweries	2	4	3	1	2	1	1	2	2	2	0	2	2	2	2	1	1	1	2	.	7	0	1
722	3	32	2	2	2	0	0	0	0	0	0	0	0	0	1	0	0	0	0	0	0	0	0	0	0		1	4	3	1	2	2	2	1	2	1	0	2	2	2	2	1	1	1	1	3	6	0	1
198	3	36	2	4	1	1	0	0	0	0	0	0	0	0	0	0	0	0	0	0	0	0	0	0	0		1	3	2	2	2	2	2	2	2	2	0	2	2	2	3	1	1	1	2	3	6	0	1
406	3	27	2	2	2	0	0	0	0	0	0	0	0	1	0	0	0	0	0	0	0	0	0	0	1	sales lady-clothes	2	4	3	1	2	2	2	2	2	2	0	2	2	2	2	1	1	1	1	.	7	0	2
170	3	29	2	1	1	1	0	0	0	0	0	0	0	0	0	0	0	0	0	0	0	0	0	0	0		1	4	3	1	2	2	2	2	2	2	0	2	2	2	2	1	2	1	2	1	1	0	1
191	3	29	2	2	2	0	0	0	0	0	0	0	0	0	1	0	0	0	0	0	0	0	0	0	1	business woman sales charcoal at home	1	5	3	2	2	2	2	1	2	1	0	2	2	2	1	1	1	1	1	.	7	0	1
210	3	36	2	2	2	0	0	0	0	0	0	0	0	0	1	0	0	0	0	0	0	0	0	0	0		1	4	3	2	2	2	2	2	2	2	0	2	2	2	3	1	2	1	1	3	6	0	1
346	3	30	2	2	2	1	0	0	0	0	0	0	0	0	1	0	0	0	0	0	0	0	0	0	0		1	3	2	2	2	2	2	2	2	2	0	2	2	2	1	1	1	1	1	.	7	0	1
153	3	22	1	2	2	1	0	0	0	0	0	0	0	0	1	0	0	0	0	0	0	0	0	1	0		1	5	3	1	2	2	2	2	2	2	0	2	2	2	1	1	1	1	1	.	7	0	2
442	3	54	3	3	1	0	0	0	0	0	0	0	0	0	0	0	0	0	0	0	0	0	0	0	1	Tailoring	2	3	2	2	2	2	2	2	2	2	0	2	2	2	3	1	1	1	2	.	7	0	1
116	3	43	2	2	2	0	0	0	0	0	0	1	0	0	0	0	0	0	0	0	0	0	0	0	0		2	4	3	1	2	2	2	2	2	2	0	2	2	2	2	1	1	1	1	1	3	0	1
401	3	38	2	2	2	0	0	0	0	0	0	0	0	0	0	0	0	0	0	0	0	1	0	0	0		2	4	3	1	2	2	2	2	2	2	0	2	2	2	3	1	2	1	1	1	2	0	2
419	3	49	3	4	1	0	0	0	0	0	0	0	0	0	0	0	0	0	0	0	0	1	0	0	1	peer educator	2	4	3	2	2	2	2	2	2	2	0	2	2	2	2	1	2	1	1	.	7	0	1
275	3	32	2	1	1	0	0	0	0	0	0	0	0	0	0	0	0	0	0	0	1	0	0	0	0		2	3	2	1	2	1	1	2	2	2	4	2	2	2	1	1	2	1	2	3	6	0	1
104	3	35	2	2	2	0	0	0	0	0	0	0	0	0	1	0	0	0	0	0	0	0	0	0	1	selling medicine for chickens	1	3	2	2	2	1	1	2	2	2	0	2	2	2	3	1	2	1	1	.	7	0	1
490	3	36	2	2	2	0	0	0	0	0	0	0	0	0	1	0	0	0	0	0	0	0	0	0	0		1	5	3	1	2	2	2	2	2	2	0	2	2	2	2	1	1	1	1	.	7	0	1
70	3	53	3	2	2	0	0	0	0	0	0	0	0	0	1	0	0	0	0	0	0	0	0	0	1	sells bedsheets	1	3	2	2	2	2	2	2	2	2	0	2	2	2	2	1	1	1	1	3	6	0	1
277	3	57	3	2	2	0	0	0	0	0	0	0	0	0	1	0	0	0	0	0	0	0	0	0	1	bussiness woman	1	3	2	1	2	1	1	2	2	2	0	2	2	2	1	1	1	1	1	.	7	0	1
47	3	39	2	2	2	0	0	0	0	0	0	0	0	0	1	0	0	0	0	0	0	0	0	0	1	i sell chickens	1	2	2	2	2	2	2	2	2	2	0	2	2	2	1	1	1	1	1	.	7	0	1
744	3	49	3	2	2	0	0	0	0	0	0	0	0	0	1	0	0	0	0	0	0	0	0	0	0		1	2	2	2	2	2	2	2	2	2	0	2	2	2	1	1	1	1	1	1	1	0	.
254	3	42	2	3	1	1	0	0	0	0	0	0	0	0	0	0	0	0	0	0	0	0	0	0	0		1	3	2	2	2	2	2	2	2	2	0	2	2	2	3	1	1	1	2	3	6	0	1
501	3	41	2	4	1	1	0	0	0	0	0	0	0	0	0	0	0	0	0	0	0	0	0	0	0		1	4	3	2	2	2	2	2	2	2	0	2	2	2	3	1	2	1	2	.	7	0	1
617	3	42	2	2	2	0	0	0	0	0	0	0	0	0	1	0	0	0	0	0	0	0	0	0	1	sells chi kanda	1	2	2	2	2	2	2	N	N	N	0	2	2	2	1	1	1	1	1	3	5	0	1
76	3	31	2	2	2	0	0	0	0	0	0	0	0	0	1	0	0	0	0	0	0	0	0	0	0		1	4	3	2	2	2	2	2	2	2	0	2	2	2	1	1	2	1	1	3	6	0	2
652	3	39	2	2	2	0	0	0	0	0	0	0	0	0	1	0	0	0	0	0	0	0	0	0	1	Business woman sells salavla clothes	1	3	2	2	2	2	2	2	2	2	0	2	2	2	1	1	1	1	1	1	4	0	1
128	3	38	2	2	2	1	0	0	0	0	0	0	0	0	1	0	0	0	0	0	0	0	0	0	0		1	4	3	1	2	2	2	2	2	2	6	2	2	2	2	1	1	1	1	1	3	0	1
283	3	41	2	2	2	0	0	0	0	0	0	0	0	0	1	0	0	0	0	0	0	0	0	0	0		1	3	2	1	2	2	2	2	2	2	0	2	2	2	1	1	1	1	1	.	7	0	1
409	3	42	2	4	1	1	0	0	0	0	0	0	0	0	0	0	0	0	0	0	0	0	0	0	0		1	3	2	2	2	2	2	2	2	2	0	2	2	2	3	1	1	1	2	3	6	0	1
557	3	44	2	2	2	0	0	0	0	0	0	0	0	0	1	0	0	0	0	0	0	0	0	0	0		1	4	3	1	1	1	1	2	2	2	.	.	2	2	1	1	1	1	1	1	2	0	1
644	3	31	2	2	2	1	0	0	0	0	0	0	0	0	1	0	0	0	0	0	0	0	0	0	1	voluntary - teaching others about HIV	1	4	3	2	1	1	1	2	2	2	3	2	2	2	3	1	2	1	1	2	3	1	1
25	3	38	2	2	2	1	0	0	0	0	0	0	0	0	1	0	0	0	0	0	0	0	0	0	0		1	2	2	2	1	1	1	2	2	2	0	2	2	2	2	1	1	1	2	1	3	0	1
542	3	43	2	2	2	1	0	0	0	0	0	0	0	0	1	0	0	0	0	0	0	0	0	0	1	Makes beads	1	4	3	2	2	1	1	2	2	2	1	2	2	2	1	1	1	1	1	.	7	0	1
550	3	53	3	4	1	1	0	0	0	0	0	0	0	0	0	0	0	0	0	0	0	0	0	0	1	casual cleaner at college	1	4	3	2	2	2	2	2	2	2	0	2	2	2	2	1	1	1	2	3	6	0	1
357	3	39	2	2	2	1	0	0	0	0	0	0	0	0	1	0	0	0	0	0	0	0	0	0	0		1	4	3	1	2	2	2	2	2	2	0	2	2	2	1	1	1	1	1	3	6	0	1
300	3	38	2	2	2	0	0	0	0	0	0	0	0	0	1	0	0	0	0	0	0	0	0	0	0		1	2	2	2	2	2	2	2	2	2	0	2	2	2	3	1	1	1	1	3	6	0	1
211	3	37	2	2	2	1	0	0	0	0	0	0	0	0	1	0	0	0	0	0	0	0	0	0	0		1	2	2	1	1	2	1	2	2	2	0	2	2	2	1	1	1	1	1	3	6	0	1
11	3	33	2	2	2	0	0	0	0	0	0	0	0	0	1	0	0	0	0	0	0	0	0	0	1	coal production at zambia furnance	1	4	3	1	2	2	2	2	2	2	0	2	2	2	1	1	1	1	1	3	6	0	1
648	3	40	2	2	2	1	0	0	0	0	0	0	0	0	1	0	0	0	0	0	0	0	0	0	0		1	4	3	2	2	2	2	2	2	2	0	2	2	2	1	1	1	1	1	3	6	0	1
624	3	40	2	2	2	1	0	0	0	0	0	0	0	0	1	0	0	0	0	0	0	0	0	0	0		1	4	3	3	2	2	2	2	2	2	0	2	2	2	2	1	1	1	1	.	7	0	1
703	3	31	2	2	2	1	0	0	0	0	0	0	0	0	1	0	0	0	0	0	0	0	0	0	0		1	4	3	2	2	2	2	2	2	2	0	2	2	2	2	1	1	1	1	1	2	0	1
397	3	33	2	2	2	0	0	0	0	0	0	0	0	0	1	0	0	0	0	0	0	0	0	0	0		1	4	3	2	2	2	2	2	2	2	0	2	2	2	1	1	2	1	1	.	7	0	1
414	3	38	2	2	2	1	0	0	0	0	0	0	0	0	1	0	0	0	0	0	0	0	0	0	0		1	3	2	3	2	2	2	2	2	2	0	2	2	2	3	1	1	1	1	.	7	0	1
684	3	46	3	2	2	0	0	0	0	0	0	0	0	0	1	0	0	0	0	0	0	0	0	0	0		1	2	2	2	2	2	2	2	2	2	0	2	2	2	3	1	1	1	1	3	6	0	1
319	3	31	2	2	2	1	0	0	0	0	0	0	0	0	1	0	0	0	0	0	0	0	0	0	0		1	2	2	1	1	2	1	2	1	1	0	2	2	2	2	1	1	1	1	3	6	0	1
569	3	46	3	4	1	1	0	0	0	0	0	0	0	0	0	0	0	0	0	0	0	0	0	0	1	casual worker	1	3	2	2	2	2	2	2	2	2	0	2	2	2	3	1	1	1	2	3	6	0	1
146	3	32	2	2	2	0	0	0	0	0	0	0	0	1	1	0	0	0	0	0	0	0	0	0	0		1	2	2	2	2	2	2	2	2	2	0	2	2	2	1	1	1	1	1	.	7	0	1
230	3	47	3	4	1	0	0	0	0	0	0	0	0	0	0	0	0	0	0	0	0	0	0	0	1	Sells clothes	2	4	3	2	2	2	2	2	2	2	0	2	2	2	1	1	1	1	1	1	4	0	1
352	3	36	2	2	2	0	0	0	0	0	0	0	0	0	1	0	0	0	0	0	0	0	0	0	0		1	4	3	2	2	2	2	2	2	2	1	2	2	2	1	1	2	1	1	.	7	0	2
149	3	32	2	3	1	1	0	0	0	0	0	0	0	0	0	0	0	0	0	0	0	0	0	0	0		1	4	3	2	1	2	1	2	2	2	0	2	2	2	1	1	1	1	2	3	6	0	1
629	3	50	3	2	2	1	0	0	0	0	0	0	0	0	1	0	0	0	0	0	0	0	0	0	0		1	8	3	2	2	2	2	2	2	2	0	2	2	2	1	1	1	1	1	1	1	0	1
540	3	40	2	4	1	1	0	0	0	0	0	0	0	0	0	0	0	0	0	0	0	0	0	0	1	I order beer for sell	1	4	3	2	2	2	2	2	2	2	16	1	2	1	1	1	3	2	2	2	3	1	1
682	3	39	2	4	1	0	0	0	0	0	1	0	0	0	0	0	0	0	0	0	0	0	0	0	0		2	4	3	2	2	2	2	2	2	2	7	2	2	2	1	1	1	1	2	3	6	0	1
579	3	37	2	3	1	1	0	0	0	0	0	0	0	0	0	0	0	0	0	0	0	0	0	0	0		1	4	3	2	2	2	2	2	2	2	0	2	2	2	1	1	2	1	2	3	6	0	1
114	3	44	2	4	1	0	0	0	0	0	0	0	0	0	0	0	0	0	0	0	0	0	0	1	1	Sells drinks in her shop.	2	3	2	2	2	2	2	2	2	2	0	2	2	2	2	1	1	1	2	3	6	0	1
63	3	44	2	2	2	0	0	0	0	0	0	0	0	0	1	0	0	0	0	0	0	0	0	0	0		1	4	3	2	2	2	2	2	2	2	0	2	2	2	2	1	1	1	1	.	7	0	1
258	3	37	2	4	1	1	0	0	0	0	0	0	0	0	0	0	0	0	0	0	0	0	0	0	0		1	2	2	2	2	1	1	2	2	2	0	2	2	2	2	1	1	1	2	3	6	0	1
316	3	40	2	2	2	0	0	0	0	0	0	0	0	0	0	0	0	0	0	0	0	0	0	0	1	Sells clothes	2	2	2	2	1	2	1	.	.	N	0	2	2	2	2	1	2	1	1	3	6	0	1
82	3	41	2	2	2	0	0	0	0	0	0	0	0	0	1	0	0	0	0	0	0	0	0	0	0		1	4	3	1	1	2	1	2	2	2	0	2	2	2	1	1	1	1	1	.	7	0	1
66	3	54	3	4	1	1	0	0	0	0	0	0	0	0	0	0	0	0	0	0	0	0	0	0	1	Does small scale business	1	3	2	2	2	2	2	2	2	2	0	2	2	2	3	1	1	1	2	3	6	0	1
643	3	51	3	2	2	1	0	0	0	0	0	0	0	0	1	0	0	0	0	0	0	0	0	0	0		1	2	2	2	2	2	2	2	2	2	0	2	2	2	3	1	1	1	1	3	6	0	1
560	3	35	2	2	2	0	0	0	0	0	0	0	0	0	1	0	0	0	0	0	0	0	0	0	0		1	2	2	2	2	2	2	2	2	2	0	2	2	2	2	1	1	1	1	.	7	0	2
748	3	43	2	3	1	1	0	0	0	0	0	0	0	0	0	0	0	0	0	0	0	0	0	0	0		1	4	3	2	1	2	1	2	2	2	0	2	2	2	2	1	1	1	2	3	6	0	2
689	3	36	2	3	1	1	0	0	0	0	0	0	0	0	0	0	0	0	0	0	0	0	0	0	0		1	2	2	2	2	2	2	2	2	2	10	1	2	1	2	1	1	1	2	.	7	0	1
121	3	38	2	2	2	0	0	0	0	0	0	0	0	0	1	0	0	0	0	0	0	0	0	1	0		1	4	3	3	2	2	2	2	2	2	13	1	2	1	2	1	2	1	1	.	7	0	1
387	3	45	3	2	2	1	0	0	0	0	0	0	0	0	1	0	0	0	0	0	0	0	0	0	0		1	2	2	2	2	2	2	2	2	2	0	2	2	2	3	1	2	1	1	3	6	0	1
299	3	29	2	2	2	0	0	0	0	0	0	0	0	0	1	0	0	0	0	0	0	0	0	1	0		1	2	2	1	1	2	1	2	2	2	2	2	2	2	1	1	2	1	1	3	4	0	2
581	3	43	2	2	2	0	0	0	0	0	0	0	0	0	0	0	0	0	0	0	0	0	0	1	0		2	2	2	2	2	2	2	2	2	2	0	2	2	2	1	1	1	1	1	.	7	0	2
482	3	54	3	2	2	0	0	0	0	1	0	0	0	0	0	0	0	0	0	0	0	0	0	0	1	Peer educator	2	5	3	2	1	2	1	2	2	2	0	2	2	2	2	1	1	1	1	3	6	0	1
188	3	39	2	2	2	0	0	0	0	0	0	0	0	0	1	0	0	0	0	0	0	0	0	0	0		1	2	2	2	1	2	1	2	2	2	0	2	2	2	2	1	1	1	1	.	7	0	2
651	3	39	2	3	1	0	0	0	0	0	0	0	0	0	0	0	0	0	0	0	0	0	0	0	1	marketeer	2	3	2	1	2	2	2	2	2	2	0	2	2	2	1	1	1	1	2	3	6	0	1
262	3	35	2	2	2	0	0	0	0	0	0	0	0	0	1	0	0	0	0	0	0	0	0	0	0		1	4	3	2	2	2	2	2	2	2	0	2	2	2	1	1	1	1	1	3	6	0	1
725	3	43	2	4	1	1	0	0	0	0	0	0	0	0	0	0	0	0	0	0	0	0	0	0	1	Gives health talks as volunteer	1	2	2	2	1	2	1	2	2	2	1	2	2	2	2	1	1	1	2	3	6	0	1
551	3	21	1	3	1	1	0	0	0	0	0	0	0	0	0	0	0	0	0	0	0	0	0	0	0		1	2	2	2	2	2	2	2	2	2	0	2	2	2	2	1	1	1	2	3	6	0	2
680	3	47	3	2	2	0	0	0	0	0	0	0	0	0	0	0	0	0	0	0	0	0	0	1	0		2	3	2	3	2	2	2	2	2	2	0	2	2	2	1	1	2	1	1	3	6	0	1
326	3	44	2	2	2	0	0	0	0	1	0	0	0	0	1	0	0	0	0	0	0	0	0	0	0		1	9	3	1	2	2	2	2	2	2	0	2	2	2	2	1	1	1	1	1	5	0	1
260	3	27	2	2	2	1	0	0	0	0	0	0	0	0	1	0	0	0	0	0	0	0	0	0	0		1	4	3	2	2	1	1	2	2	2	0	2	2	2	3	1	1	1	1	3	6	0	1
404	3	46	3	4	1	0	0	0	0	0	0	0	0	0	0	0	0	0	0	0	0	0	0	1	0		2	4	3	2	2	2	2	2	2	2	5	2	2	2	1	1	1	1	2	3	6	0	1
440	3	24	1	2	2	1	0	0	0	0	0	0	0	0	1	0	0	0	0	0	0	0	0	0	0		1	4	3	1	2	1	1	2	2	2	0	2	2	2	3	1	1	1	1	.	7	0	1
257	3	35	2	3	1	1	0	0	0	0	0	0	0	0	0	0	0	0	0	0	0	0	0	0	0		1	4	3	2	2	2	2	2	2	2	0	2	2	2	1	1	1	1	2	3	6	0	1
325	3	42	2	2	2	0	0	0	0	0	0	0	0	0	1	0	0	0	0	0	0	0	0	0	0		1	4	3	2	2	2	2	2	2	2	0	2	2	2	1	1	1	1	1	3	6	0	1
241	3	30	2	2	2	0	0	0	0	0	0	0	0	0	0	0	0	0	0	0	0	1	0	0	0		2	4	3	1	2	1	1	2	2	2	0	2	2	2	1	1	2	1	1	.	7	0	1
302	3	43	2	4	1	0	0	0	0	0	0	0	0	1	0	0	0	0	0	0	0	0	0	0	0		2	3	2	2	2	2	2	2	2	2	0	2	2	2	1	1	1	1	1	3	6	0	1
407	3	50	3	4	1	1	0	0	0	0	1	0	0	0	0	0	0	0	0	0	0	0	0	0	0		1	9	3	2	2	1	1	2	2	2	0	2	2	2	1	2	.	.	.	.	.	.	1
61	3	40	2	4	1	1	0	0	0	0	0	0	0	0	0	0	0	0	0	0	0	0	0	0	0		1	2	2	1	2	2	2	2	2	2	0	2	2	2	2	1	1	1	2	3	6	0	1
622	3	30	2	2	2	1	0	0	0	0	0	0	0	0	0	0	0	0	0	0	0	0	0	0	0		1	9	3	1	2	2	2	2	2	2	0	2	2	2	1	1	1	1	1	3	7	0	1
663	3	39	2	2	2	1	0	0	0	0	0	0	0	0	1	0	0	0	0	0	0	0	0	0	0		1	4	3	2	2	1	1	2	2	2	0	2	2	2	3	1	1	1	1	3	6	0	1
329	3	37	2	2	2	0	0	0	0	0	0	0	0	0	0	0	0	1	0	0	0	0	0	0	0		2	4	3	1	2	1	1	1	1	1	0	2	2	2	1	1	2	1	1	.	7	0	1
736	3	32	2	1	1	1	0	0	0	0	0	0	0	0	0	0	0	0	0	0	0	0	0	0	0		1	4	3	1	2	2	2	2	2	2	0	2	2	2	2	1	1	1	2	3	6	0	1
49	3	46	3	2	2	1	0	0	0	0	0	0	0	0	1	0	0	0	0	0	0	0	0	0	0		1	4	3	3	2	1	1	2	1	1	0	2	2	2	3	1	2	1	1	1	3	0	1
434	3	37	2	2	2	0	0	1	0	0	0	0	0	0	0	0	0	0	0	0	0	0	0	0	0		2	5	3	1	2	2	2	2	2	2	0	2	2	2	1	1	1	1	1	1	3	0	1
548	3	33	2	4	1	0	0	0	0	0	0	0	0	0	0	0	0	0	0	0	0	0	0	1	0		2	4	3	1	2	2	2	2	2	2	0	2	2	2	2	1	2	1	2	3	6	0	1
225	3	40	2	2	2	1	0	0	0	0	0	0	0	0	1	0	0	0	0	0	0	0	0	0	1	Volunteer/Counselling	1	4	3	2	1	1	1	2	2	2	0	2	2	2	3	1	2	1	1	3	6	0	1
130	3	41	2	2	2	1	0	0	0	0	0	0	0	0	1	0	0	0	0	0	0	0	0	0	0		1	4	3	2	2	1	1	1	1	1	0	2	2	2	3	1	1	1	1	.	7	0	1
402	3	44	2	2	2	1	0	0	0	0	0	0	0	0	0	0	0	0	0	0	0	0	0	0	0		1	2	2	1	2	2	2	2	2	2	0	2	2	2	1	1	1	1	1	3	6	0	1
602	3	33	2	2	2	0	0	0	0	0	0	0	0	0	1	0	0	0	0	0	0	0	0	0	0		1	2	2	1	2	1	1	1	2	1	0	2	2	2	1	1	1	1	1	.	7	0	1
239	3	40	2	2	2	1	0	0	0	0	0	0	0	0	1	0	0	0	0	0	0	0	0	0	0		1	4	3	1	2	1	1	2	1	1	0	2	2	2	1	1	1	1	1	.	7	0	1
[truncated: 24 more columns]
