# Supplementary material for: Community Cultural Norms, Stigma and Disclosure to Sexual Partners among Women Living with HIV in Thailand, Brazil and Zambia (HPTN 063)
Source: PLoS One. 2016 May 6;11(5):e0153600. doi: 10.1371/journal.pone.0153600 (PMC4859553; doi:10.1371/journal.pone.0153600)
Supplement: S4 Table — Available upon request. (CSV) [file pone.0153600.s004.csv]

uid	Sexual_Mores	marital_norms	stigma	age	agenew	marital_status	Employment	demedunew	DEMmkids	past	recent	site	abuse	cesd	SPQrpart	SPQliv	partner_status	AAarv	ability_arv	CDVcd	visit	ipw	acdisclose	ACTLLPT
145	0	1	1	49	3	1	2	3	2	1	2	1	1	1	2	.	.	1	3	258	0	1.63934	.	3
145	0	1	1	49	3	1	2	3	2	1	2	1	1	1	2	.	.	1	3	258	3	2.04082	.	3
145	0	1	1	49	3	1	2	3	2	1	2	1	1	1	2	.	.	1	3	258	6	1.88679	.	3
145	0	1	1	49	3	1	2	3	2	1	2	1	1	1	2	.	.	1	3	258	9	1.2987	0	3
145	0	1	1	49	3	1	2	3	2	1	2	1	1	1	2	.	.	1	3	258	12	1.16279	0	3
582	1	0	0	42	2	2	2	3	2	1	2	1	2	3	1	1	0	1	2	374	0	1.63934	.	2
582	1	0	0	42	2	2	2	3	2	1	2	1	2	3	1	1	0	1	2	374	3	2.04082	.	2
582	1	0	0	42	2	2	2	3	2	1	2	1	2	3	1	1	0	1	2	374	6	1.88679	.	2
582	1	0	0	42	2	2	2	3	2	1	2	1	2	3	1	1	0	1	2	374	9	1.2987	1	2
582	1	0	0	42	2	2	2	3	2	1	2	1	2	3	1	1	0	1	2	374	12	1.16279	1	2
436	0	1	1	36	2	1	1	3	2	2	2	1	2	3	1	2	0	1	3	.	0	1.63934	.	3
436	0	1	1	36	2	1	1	3	2	2	2	1	2	3	1	2	0	1	3	.	3	2.04082	.	3
436	0	1	1	36	2	1	1	3	2	2	2	1	2	3	1	2	0	1	3	.	6	1.88679	.	3
436	0	1	1	36	2	1	1	3	2	2	2	1	2	3	1	2	0	1	3	.	9	1.2987	0	3
436	0	1	1	36	2	1	1	3	2	2	2	1	2	3	1	2	0	1	3	.	12	1.16279	0	3
371	0	0	1	29	2	1	2	2	2	2	2	1	2	3	1	1	0	1	3	346	0	1.63934	.	.
371	0	0	1	29	2	1	2	2	2	2	2	1	2	3	1	1	0	1	3	346	3	2.04082	.	.
371	0	0	1	29	2	1	2	2	2	2	2	1	2	3	1	1	0	1	3	346	6	1.88679	.	.
371	0	0	1	29	2	1	2	2	2	2	2	1	2	3	1	1	0	1	3	346	9	1.2987	.	.
371	0	0	1	29	2	1	2	2	2	2	2	1	2	3	1	1	0	1	3	346	12	1.16279	.	.
664	1	1	0	36	2	2	2	3	2	1	2	1	2	2	1	1	0	1	3	561	0	1.63934	.	2
664	1	1	0	36	2	2	2	3	2	1	2	1	2	2	1	1	0	1	3	561	3	2.04082	.	2
664	1	1	0	36	2	2	2	3	2	1	2	1	2	2	1	1	0	1	3	561	6	1.88679	.	2
664	1	1	0	36	2	2	2	3	2	1	2	1	2	2	1	1	0	1	3	561	9	1.2987	1	2
664	1	1	0	36	2	2	2	3	2	1	2	1	2	2	1	1	0	1	3	561	12	1.16279	1	2
749	0	0	0	45	3	1	1	3	2	1	2	1	2	2	1	2	0	1	3	397	0	1.63934	.	2
749	0	0	0	45	3	1	1	3	2	1	2	1	2	2	1	2	0	1	3	397	3	2.04082	.	2
749	0	0	0	45	3	1	1	3	2	1	2	1	2	2	1	2	0	1	3	397	6	1.88679	.	2
749	0	0	0	45	3	1	1	3	2	1	2	1	2	2	1	2	0	1	3	397	9	1.2987	1	2
749	0	0	0	45	3	1	1	3	2	1	2	1	2	2	1	2	0	1	3	397	12	1.16279	1	2
654	0	1	1	48	3	2	2	2	2	2	2	1	2	3	1	1	0	1	3	1078	0	1.63934	.	3
654	0	1	1	48	3	2	2	2	2	2	2	1	2	3	1	1	0	1	3	1078	3	2.04082	.	3
654	0	1	1	48	3	2	2	2	2	2	2	1	2	3	1	1	0	1	3	1078	6	1.88679	.	3
654	0	1	1	48	3	2	2	2	2	2	2	1	2	3	1	1	0	1	3	1078	9	1.2987	0	3
654	0	1	1	48	3	2	2	2	2	2	2	1	2	3	1	1	0	1	3	1078	12	1.16279	0	3
206	0	0	0	41	2	2	1	3	2	2	2	1	2	2	1	1	0	1	3	.	0	1.63934	.	2
206	0	0	0	41	2	2	1	3	2	2	2	1	2	2	1	1	0	1	3	.	3	2.04082	.	2
206	0	0	0	41	2	2	1	3	2	2	2	1	2	2	1	1	0	1	3	.	6	1.88679	.	2
206	0	0	0	41	2	2	1	3	2	2	2	1	2	2	1	1	0	1	3	.	9	1.2987	1	2
206	0	0	0	41	2	2	1	3	2	2	2	1	2	2	1	1	0	1	3	.	12	1.16279	1	2
390	1	1	1	47	3	2	2	2	2	2	2	1	2	2	1	1	0	1	3	51	0	1.63934	.	1
390	1	1	1	47	3	2	2	2	2	2	2	1	2	2	1	1	0	1	3	51	3	2.04082	.	1
390	1	1	1	47	3	2	2	2	2	2	2	1	2	2	1	1	0	1	3	51	6	1.88679	.	1
390	1	1	1	47	3	2	2	2	2	2	2	1	2	2	1	1	0	1	3	51	9	1.2987	.	1
390	1	1	1	47	3	2	2	2	2	2	2	1	2	2	1	1	0	1	3	51	12	1.16279	0	1
2	0	0	0	41	2	2	2	2	2	1	1	1	1	3	1	1	0	1	3	476	0	1.63934	.	2
2	0	0	0	41	2	2	2	2	2	1	1	1	1	3	1	1	0	1	3	476	3	2.04082	.	2
2	0	0	0	41	2	2	2	2	2	1	1	1	1	3	1	1	0	1	3	476	6	1.88679	.	2
2	0	0	0	41	2	2	2	2	2	1	1	1	1	3	1	1	0	1	3	476	9	1.2987	1	2
2	0	0	0	41	2	2	2	2	2	1	1	1	1	3	1	1	0	1	3	476	12	1.16279	1	2
74	0	1	1	26	2	2	2	2	2	1	2	1	2	1	1	1	0	1	3	528	0	1.63934	.	2
74	0	1	1	26	2	2	2	2	2	1	2	1	2	1	1	1	0	1	3	528	3	2.04082	.	2
74	0	1	1	26	2	2	2	2	2	1	2	1	2	1	1	1	0	1	3	528	6	1.88679	.	2
74	0	1	1	26	2	2	2	2	2	1	2	1	2	1	1	1	0	1	3	528	9	1.2987	1	2
74	0	1	1	26	2	2	2	2	2	1	2	1	2	1	1	1	0	1	3	528	12	1.16279	1	2
160	0	1	1	32	2	2	2	3	2	2	2	1	2	1	1	1	0	1	3	199	0	1.63934	.	2
160	0	1	1	32	2	2	2	3	2	2	2	1	2	1	1	1	0	1	3	199	3	2.04082	.	.
160	0	1	1	32	2	2	2	3	2	2	2	1	2	1	1	1	0	1	3	199	6	1.88679	.	.
160	0	1	1	32	2	2	2	3	2	2	2	1	2	1	1	1	0	1	3	199	9	1.2987	1	.
160	0	1	1	32	2	2	2	3	2	2	2	1	2	1	1	1	0	1	3	199	12	1.16279	.	.
269	1	1	1	50	3	2	2	2	2	2	2	1	2	1	1	1	0	1	3	198	0	1.63934	.	2
269	1	1	1	50	3	2	2	2	2	2	2	1	2	1	1	1	0	1	3	198	3	2.04082	.	2
269	1	1	1	50	3	2	2	2	2	2	2	1	2	1	1	1	0	1	3	198	6	1.88679	.	2
269	1	1	1	50	3	2	2	2	2	2	2	1	2	1	1	1	0	1	3	198	9	1.2987	1	2
269	1	1	1	50	3	2	2	2	2	2	2	1	2	1	1	1	0	1	3	198	12	1.16279	1	2
708	0	1	1	32	2	1	2	3	1	1	2	1	2	1	2	.	.	1	3	511	0	1.63934	.	7
708	0	1	1	32	2	1	2	3	1	1	2	1	2	1	2	.	.	1	3	511	3	2.04082	.	1
708	0	1	1	32	2	1	2	3	1	1	2	1	2	1	2	.	.	1	3	511	6	1.88679	.	1
708	0	1	1	32	2	1	2	3	1	1	2	1	2	1	2	.	.	1	3	511	9	1.2987	1	1
708	0	1	1	32	2	1	2	3	1	1	2	1	2	1	2	.	.	1	3	511	12	1.16279	0	1
512	1	0	1	31	2	1	2	2	2	1	2	1	1	2	1	2	0	1	3	404	0	1.63934	.	4
512	1	0	1	31	2	1	2	2	2	1	2	1	1	2	1	2	0	1	3	404	3	2.04082	.	3
512	1	0	1	31	2	1	2	2	2	1	2	1	1	2	1	2	0	1	3	404	6	1.88679	.	3
512	1	0	1	31	2	1	2	2	2	1	2	1	1	2	1	2	0	1	3	404	9	1.2987	1	3
512	1	0	1	31	2	1	2	2	2	1	2	1	1	2	1	2	0	1	3	404	12	1.16279	0	3
600	0	0	0	35	2	2	2	2	2	1	2	1	2	1	1	1	0	1	3	255	0	1.63934	.	2
600	0	0	0	35	2	2	2	2	2	1	2	1	2	1	1	1	0	1	3	255	3	2.04082	.	2
600	0	0	0	35	2	2	2	2	2	1	2	1	2	1	1	1	0	1	3	255	6	1.88679	.	2
600	0	0	0	35	2	2	2	2	2	1	2	1	2	1	1	1	0	1	3	255	9	1.2987	1	2
600	0	0	0	35	2	2	2	2	2	1	2	1	2	1	1	1	0	1	3	255	12	1.16279	1	2
124	0	0	0	38	2	2	2	2	2	2	2	1	2	3	1	1	0	1	3	475	0	1.63934	.	.
124	0	0	0	38	2	2	2	2	2	2	2	1	2	3	1	1	0	1	3	475	3	2.04082	.	3
124	0	0	0	38	2	2	2	2	2	2	2	1	2	3	1	1	0	1	3	475	6	1.88679	.	3
124	0	0	0	38	2	2	2	2	2	2	2	1	2	3	1	1	0	1	3	475	9	1.2987	.	3
124	0	0	0	38	2	2	2	2	2	2	2	1	2	3	1	1	0	1	3	475	12	1.16279	0	3
601	0	1	1	38	2	2	2	3	2	2	2	1	1	1	1	1	0	1	3	393	0	1.63934	.	2
601	0	1	1	38	2	2	2	3	2	2	2	1	1	1	1	1	0	1	3	393	3	2.04082	.	2
601	0	1	1	38	2	2	2	3	2	2	2	1	1	1	1	1	0	1	3	393	6	1.88679	.	2
601	0	1	1	38	2	2	2	3	2	2	2	1	1	1	1	1	0	1	3	393	9	1.2987	1	2
601	0	1	1	38	2	2	2	3	2	2	2	1	1	1	1	1	0	1	3	393	12	1.16279	1	2
693	1	1	1	34	2	1	2	2	2	2	2	1	2	1	1	1	0	1	3	583	0	1.63934	.	2
693	1	1	1	34	2	1	2	2	2	2	2	1	2	1	1	1	0	1	3	583	3	2.04082	.	2
693	1	1	1	34	2	1	2	2	2	2	2	1	2	1	1	1	0	1	3	583	6	1.88679	.	2
693	1	1	1	34	2	1	2	2	2	2	2	1	2	1	1	1	0	1	3	583	9	1.2987	1	2
693	1	1	1	34	2	1	2	2	2	2	2	1	2	1	1	1	0	1	3	583	12	1.16279	1	2
50	1	0	1	52	3	1	2	3	2	2	2	1	2	2	1	2	0	1	3	406	0	1.63934	.	3
50	1	0	1	52	3	1	2	3	2	2	2	1	2	2	1	2	0	1	3	406	3	2.04082	.	3
50	1	0	1	52	3	1	2	3	2	2	2	1	2	2	1	2	0	1	3	406	6	1.88679	.	3
50	1	0	1	52	3	1	2	3	2	2	2	1	2	2	1	2	0	1	3	406	9	1.2987	0	3
50	1	0	1	52	3	1	2	3	2	2	2	1	2	2	1	2	0	1	3	406	12	1.16279	0	3
506	0	0	0	38	2	2	2	3	2	2	2	1	2	2	1	1	0	1	3	262	0	1.63934	.	2
506	0	0	0	38	2	2	2	3	2	2	2	1	2	2	1	1	0	1	3	262	3	2.04082	.	2
506	0	0	0	38	2	2	2	3	2	2	2	1	2	2	1	1	0	1	3	262	6	1.88679	.	2
506	0	0	0	38	2	2	2	3	2	2	2	1	2	2	1	1	0	1	3	262	9	1.2987	1	2
506	0	0	0	38	2	2	2	3	2	2	2	1	2	2	1	1	0	1	3	262	12	1.16279	1	2
97	0	0	0	45	3	2	2	2	2	1	2	1	2	1	1	1	0	1	1	631	0	1.63934	.	2
97	0	0	0	45	3	2	2	2	2	1	2	1	2	1	1	1	0	1	1	631	3	2.04082	.	2
97	0	0	0	45	3	2	2	2	2	1	2	1	2	1	1	1	0	1	1	631	6	1.88679	.	2
97	0	0	0	45	3	2	2	2	2	1	2	1	2	1	1	1	0	1	1	631	9	1.2987	1	2
97	0	0	0	45	3	2	2	2	2	1	2	1	2	1	1	1	0	1	1	631	12	1.16279	1	2
370	0	0	0	41	2	2	2	2	2	2	2	1	2	2	1	2	0	1	3	365	0	1.63934	.	2
370	0	0	0	41	2	2	2	2	2	2	2	1	2	2	1	2	0	1	3	365	3	2.04082	.	2
370	0	0	0	41	2	2	2	2	2	2	2	1	2	2	1	2	0	1	3	365	6	1.88679	.	2
370	0	0	0	41	2	2	2	2	2	2	2	1	2	2	1	2	0	1	3	365	9	1.2987	1	2
370	0	0	0	41	2	2	2	2	2	2	2	1	2	2	1	2	0	1	3	365	12	1.16279	1	2
531	0	0	1	33	2	1	2	3	2	1	2	1	2	3	1	2	0	1	3	547	0	1.63934	.	3
531	0	0	1	33	2	1	2	3	2	1	2	1	2	3	1	2	0	1	3	547	3	2.04082	.	3
531	0	0	1	33	2	1	2	3	2	1	2	1	2	3	1	2	0	1	3	547	6	1.88679	.	3
531	0	0	1	33	2	1	2	3	2	1	2	1	2	3	1	2	0	1	3	547	9	1.2987	0	3
531	0	0	1	33	2	1	2	3	2	1	2	1	2	3	1	2	0	1	3	547	12	1.16279	0	3
433	0	0	0	46	3	2	2	3	2	2	2	1	2	1	1	1	0	1	3	340	0	1.63934	.	3
433	0	0	0	46	3	2	2	3	2	2	2	1	2	1	1	1	0	1	3	340	3	2.04082	.	3
433	0	0	0	46	3	2	2	3	2	2	2	1	2	1	1	1	0	1	3	340	6	1.88679	.	3
433	0	0	0	46	3	2	2	3	2	2	2	1	2	1	1	1	0	1	3	340	9	1.2987	0	3
433	0	0	0	46	3	2	2	3	2	2	2	1	2	1	1	1	0	1	3	340	12	1.16279	0	3
565	0	0	1	37	2	2	2	3	2	1	1	1	2	3	1	1	0	1	3	395	0	1.63934	.	.
565	0	0	1	37	2	2	2	3	2	1	1	1	2	3	1	1	0	1	3	395	3	2.04082	.	.
565	0	0	1	37	2	2	2	3	2	1	1	1	2	3	1	1	0	1	3	395	6	1.88679	.	.
565	0	0	1	37	2	2	2	3	2	1	1	1	2	3	1	1	0	1	3	395	9	1.2987	.	.
565	0	0	1	37	2	2	2	3	2	1	1	1	2	3	1	1	0	1	3	395	12	1.16279	.	.
534	0	0	0	31	2	2	1	3	2	1	2	1	2	1	1	1	0	1	3	821	0	1.63934	.	2
534	0	0	0	31	2	2	1	3	2	1	2	1	2	1	1	1	0	1	3	821	3	2.04082	.	2
534	0	0	0	31	2	2	1	3	2	1	2	1	2	1	1	1	0	1	3	821	6	1.88679	.	2
534	0	0	0	31	2	2	1	3	2	1	2	1	2	1	1	1	0	1	3	821	9	1.2987	1	2
534	0	0	0	31	2	2	1	3	2	1	2	1	2	1	1	1	0	1	3	821	12	1.16279	1	2
518	1	1	0	44	2	1	2	1	2	2	2	1	2	3	1	2	0	1	3	662	0	1.63934	.	2
518	1	1	0	44	2	1	2	1	2	2	2	1	2	3	1	2	0	1	3	662	3	2.04082	.	2
518	1	1	0	44	2	1	2	1	2	2	2	1	2	3	1	2	0	1	3	662	6	1.88679	.	2
518	1	1	0	44	2	1	2	1	2	2	2	1	2	3	1	2	0	1	3	662	9	1.2987	1	2
518	1	1	0	44	2	1	2	1	2	2	2	1	2	3	1	2	0	1	3	662	12	1.16279	1	2
410	1	1	0	41	2	2	2	2	2	2	2	1	2	2	1	1	0	1	3	374	0	1.63934	.	4
410	1	1	0	41	2	2	2	2	2	2	2	1	2	2	1	1	0	1	3	374	3	2.04082	.	2
410	1	1	0	41	2	2	2	2	2	2	2	1	2	2	1	1	0	1	3	374	6	1.88679	.	2
410	1	1	0	41	2	2	2	2	2	2	2	1	2	2	1	1	0	1	3	374	9	1.2987	1	2
410	1	1	0	41	2	2	2	2	2	2	2	1	2	2	1	1	0	1	3	374	12	1.16279	1	2
242	0	0	0	33	2	2	2	3	2	2	2	1	2	1	1	1	0	1	3	485	0	1.63934	.	2
242	0	0	0	33	2	2	2	3	2	2	2	1	2	1	1	1	0	1	3	485	3	2.04082	.	2
242	0	0	0	33	2	2	2	3	2	2	2	1	2	1	1	1	0	1	3	485	6	1.88679	.	2
242	0	0	0	33	2	2	2	3	2	2	2	1	2	1	1	1	0	1	3	485	9	1.2987	1	2
242	0	0	0	33	2	2	2	3	2	2	2	1	2	1	1	1	0	1	3	485	12	1.16279	1	2
577	0	0	0	39	2	2	2	3	2	2	2	1	2	1	1	1	0	1	3	410	0	1.63934	.	2
577	0	0	0	39	2	2	2	3	2	2	2	1	2	1	1	1	0	1	3	410	3	2.04082	.	2
577	0	0	0	39	2	2	2	3	2	2	2	1	2	1	1	1	0	1	3	410	6	1.88679	.	2
577	0	0	0	39	2	2	2	3	2	2	2	1	2	1	1	1	0	1	3	410	9	1.2987	1	2
577	0	0	0	39	2	2	2	3	2	2	2	1	2	1	1	1	0	1	3	410	12	1.16279	1	2
412	1	0	1	42	2	1	2	2	2	2	2	1	2	2	1	2	0	1	2	471	0	1.63934	.	1
412	1	0	1	42	2	1	2	2	2	2	2	1	2	2	1	2	0	1	2	471	3	2.04082	.	1
412	1	0	1	42	2	1	2	2	2	2	2	1	2	2	1	2	0	1	2	471	6	1.88679	.	1
412	1	0	1	42	2	1	2	2	2	2	2	1	2	2	1	2	0	1	2	471	9	1.2987	.	1
412	1	0	1	42	2	1	2	2	2	2	2	1	2	2	1	2	0	1	2	471	12	1.16279	0	1
216	1	0	0	39	2	2	2	2	2	2	2	1	2	1	1	1	0	1	3	410	0	1.63934	.	2
216	1	0	0	39	2	2	2	2	2	2	2	1	2	1	1	1	0	1	3	410	3	2.04082	.	2
216	1	0	0	39	2	2	2	2	2	2	2	1	2	1	1	1	0	1	3	410	6	1.88679	.	2
216	1	0	0	39	2	2	2	2	2	2	2	1	2	1	1	1	0	1	3	410	9	1.2987	1	2
216	1	0	0	39	2	2	2	2	2	2	2	1	2	1	1	1	0	1	3	410	12	1.16279	1	2
250	0	1	1	51	3	1	2	3	2	1	1	1	2	3	1	1	1	1	3	346	0	1.63934	0	3
250	0	1	1	51	3	1	2	3	2	1	1	1	2	3	1	1	1	1	3	346	3	2.04082	1	2
250	0	1	1	51	3	1	2	3	2	1	1	1	2	3	1	1	1	1	3	346	6	1.88679	1	2
250	0	1	1	51	3	1	2	3	2	1	1	1	2	3	1	1	1	1	3	346	9	1.2987	1	2
250	0	1	1	51	3	1	2	3	2	1	1	1	2	3	1	1	1	1	3	346	12	1.16279	.	.
342	1	0	0	37	2	2	2	2	2	2	2	1	2	1	1	1	0	1	3	347	0	1.63934	1	2
342	1	0	0	37	2	2	2	2	2	2	2	1	2	1	1	1	0	1	3	347	3	2.04082	1	2
342	1	0	0	37	2	2	2	2	2	2	2	1	2	1	1	1	0	1	3	347	6	1.88679	1	2
342	1	0	0	37	2	2	2	2	2	2	2	1	2	1	1	1	0	1	3	347	9	1.2987	1	2
342	1	0	0	37	2	2	2	2	2	2	2	1	2	1	1	1	0	1	3	347	12	1.16279	1	2
265	0	0	1	37	2	2	2	2	2	2	2	1	2	1	1	2	1	1	3	868	0	1.63934	0	3
265	0	0	1	37	2	2	2	2	2	2	2	1	2	1	1	2	1	1	3	868	3	2.04082	0	3
265	0	0	1	37	2	2	2	2	2	2	2	1	2	1	1	2	1	1	3	868	6	1.88679	1	6
265	0	0	1	37	2	2	2	2	2	2	2	1	2	1	1	2	1	1	3	868	9	1.2987	0	3
265	0	0	1	37	2	2	2	2	2	2	2	1	2	1	1	2	1	1	3	868	12	1.16279	1	4
376	1	0	1	49	3	2	1	2	2	2	2	1	2	1	1	1	0	1	3	772	0	1.63934	.	.
376	1	0	1	49	3	2	1	2	2	2	2	1	2	1	1	1	0	1	3	772	3	2.04082	0	3
376	1	0	1	49	3	2	1	2	2	2	2	1	2	1	1	1	0	1	3	772	6	1.88679	0	1
376	1	0	1	49	3	2	1	2	2	2	2	1	2	1	1	1	0	1	3	772	9	1.2987	.	.
376	1	0	1	49	3	2	1	2	2	2	2	1	2	1	1	1	0	1	3	772	12	1.16279	.	.
285	0	0	0	46	3	1	2	2	2	2	2	1	2	1	1	2	0	1	3	358	0	1.63934	1	7
285	0	0	0	46	3	1	2	2	2	2	2	1	2	1	1	2	0	1	3	358	3	2.04082	1	7
285	0	0	0	46	3	1	2	2	2	2	2	1	2	1	1	2	0	1	3	358	6	1.88679	1	2
285	0	0	0	46	3	1	2	2	2	2	2	1	2	1	1	2	0	1	3	358	9	1.2987	1	2
285	0	0	0	46	3	1	2	2	2	2	2	1	2	1	1	2	0	1	3	358	12	1.16279	1	7
716	0	1	0	32	2	2	2	2	2	1	2	1	1	1	1	1	0	1	3	485	0	1.63934	1	5
716	0	1	0	32	2	2	2	2	2	1	2	1	1	1	1	1	0	1	3	485	3	2.04082	1	6
716	0	1	0	32	2	2	2	2	2	1	2	1	1	1	1	1	0	1	3	485	6	1.88679	0	3
716	0	1	0	32	2	2	2	2	2	1	2	1	1	1	1	1	0	1	3	485	9	1.2987	.	.
716	0	1	0	32	2	2	2	2	2	1	2	1	1	1	1	1	0	1	3	485	12	1.16279	0	3
55	0	1	0	32	2	1	2	2	2	1	2	1	2	3	1	2	0	1	2	533	0	1.63934	1	5
55	0	1	0	32	2	1	2	2	2	1	2	1	2	3	1	2	0	1	2	533	3	2.04082	1	2
55	0	1	0	32	2	1	2	2	2	1	2	1	2	3	1	2	0	1	2	533	6	1.88679	1	7
55	0	1	0	32	2	1	2	2	2	1	2	1	2	3	1	2	0	1	2	533	9	1.2987	1	2
55	0	1	0	32	2	1	2	2	2	1	2	1	2	3	1	2	0	1	2	533	12	1.16279	1	2
694	1	0	0	52	3	1	2	2	2	2	2	1	2	3	2	.	.	1	3	448	0	1.63934	1	2
694	1	0	0	52	3	1	2	2	2	2	2	1	2	3	2	.	.	1	3	448	3	2.04082	.	.
694	1	0	0	52	3	1	2	2	2	2	2	1	2	3	2	.	.	1	3	448	6	1.88679	.	.
694	1	0	0	52	3	1	2	2	2	2	2	1	2	3	2	.	.	1	3	448	9	1.2987	0	1
694	1	0	0	52	3	1	2	2	2	2	2	1	2	3	2	.	.	1	3	448	12	1.16279	1	7
735	1	1	1	44	2	2	2	2	2	1	2	1	2	1	1	1	0	2	.	569	0	1.63934	1	2
735	1	1	1	44	2	2	2	2	2	1	2	1	2	1	1	1	0	2	.	569	3	2.04082	.	.
735	1	1	1	44	2	2	2	2	2	1	2	1	2	1	1	1	0	2	.	569	6	1.88679	1	7
735	1	1	1	44	2	2	2	2	2	1	2	1	2	1	1	1	0	2	.	569	9	1.2987	1	2
735	1	1	1	44	2	2	2	2	2	1	2	1	2	1	1	1	0	2	.	569	12	1.16279	1	2
363	0	0	1	44	2	2	2	3	2	2	2	1	2	3	1	1	0	1	3	972	0	1.63934	1	2
363	0	0	1	44	2	2	2	3	2	2	2	1	2	3	1	1	0	1	3	972	3	2.04082	.	.
363	0	0	1	44	2	2	2	3	2	2	2	1	2	3	1	1	0	1	3	972	6	1.88679	1	2
363	0	0	1	44	2	2	2	3	2	2	2	1	2	3	1	1	0	1	3	972	9	1.2987	1	2
363	0	0	1	44	2	2	2	3	2	2	2	1	2	3	1	1	0	1	3	972	12	1.16279	1	2
396	0	0	0	43	2	2	2	2	2	1	2	1	2	1	1	1	0	1	3	521	0	1.63934	1	2
396	0	0	0	43	2	2	2	2	2	1	2	1	2	1	1	1	0	1	3	521	3	2.04082	1	2
396	0	0	0	43	2	2	2	2	2	1	2	1	2	1	1	1	0	1	3	521	6	1.88679	.	.
396	0	0	0	43	2	2	2	2	2	1	2	1	2	1	1	1	0	1	3	521	9	1.2987	1	2
396	0	0	0	43	2	2	2	2	2	1	2	1	2	1	1	1	0	1	3	521	12	1.16279	1	2
486	1	1	1	37	2	1	2	3	1	1	2	1	2	1	1	2	0	2	.	311	0	1.63934	0	3
486	1	1	1	37	2	1	2	3	1	1	2	1	2	1	1	2	0	2	.	311	3	2.04082	0	3
486	1	1	1	37	2	1	2	3	1	1	2	1	2	1	1	2	0	2	.	311	6	1.88679	0	3
486	1	1	1	37	2	1	2	3	1	1	2	1	2	1	1	2	0	2	.	311	9	1.2987	0	3
486	1	1	1	37	2	1	2	3	1	1	2	1	2	1	1	2	0	2	.	311	12	1.16279	0	3
224	0	1	0	45	3	2	2	2	2	2	2	1	1	2	1	2	0	1	3	624	0	1.63934	1	2
224	0	1	0	45	3	2	2	2	2	2	2	1	1	2	1	2	0	1	3	624	3	2.04082	1	2
224	0	1	0	45	3	2	2	2	2	2	2	1	1	2	1	2	0	1	3	624	6	1.88679	.	.
224	0	1	0	45	3	2	2	2	2	2	2	1	1	2	1	2	0	1	3	624	9	1.2987	1	2
224	0	1	0	45	3	2	2	2	2	2	2	1	1	2	1	2	0	1	3	624	12	1.16279	1	2
628	0	1	0	42	2	2	2	2	2	2	1	1	2	1	1	1	0	1	3	179	0	1.63934	.	.
628	0	1	0	42	2	2	2	2	2	2	1	1	2	1	1	1	0	1	3	179	3	2.04082	.	.
628	0	1	0	42	2	2	2	2	2	2	1	1	2	1	1	1	0	1	3	179	6	1.88679	.	.
628	0	1	0	42	2	2	2	2	2	2	1	1	2	1	1	1	0	1	3	179	9	1.2987	.	.
628	0	1	0	42	2	2	2	2	2	2	1	1	2	1	1	1	0	1	3	179	12	1.16279	.	.
485	1	1	1	33	2	1	2	3	2	2	1	1	2	3	1	1	0	1	3	253	0	1.63934	1	2
485	1	1	1	33	2	1	2	3	2	2	1	1	2	3	1	1	0	1	3	253	3	2.04082	1	2
485	1	1	1	33	2	1	2	3	2	2	1	1	2	3	1	1	0	1	3	253	6	1.88679	1	2
485	1	1	1	33	2	1	2	3	2	2	1	1	2	3	1	1	0	1	3	253	9	1.2987	1	2
485	1	1	1	33	2	1	2	3	2	2	1	1	2	3	1	1	0	1	3	253	12	1.16279	1	2
445	1	0	0	33	2	2	2	2	2	2	2	1	2	1	1	1	0	1	3	310	0	1.63934	.	.
445	1	0	0	33	2	2	2	2	2	2	2	1	2	1	1	1	0	1	3	310	3	2.04082	.	.
445	1	0	0	33	2	2	2	2	2	2	2	1	2	1	1	1	0	1	3	310	6	1.88679	.	.
445	1	0	0	33	2	2	2	2	2	2	2	1	2	1	1	1	0	1	3	310	9	1.2987	1	2
445	1	0	0	33	2	2	2	2	2	2	2	1	2	1	1	1	0	1	3	310	12	1.16279	1	2
594	0	0	0	39	2	2	2	2	2	2	2	1	2	2	1	1	0	1	2	212	0	1.63934	1	2
594	0	0	0	39	2	2	2	2	2	2	2	1	2	2	1	1	0	1	2	212	3	2.04082	1	6
594	0	0	0	39	2	2	2	2	2	2	2	1	2	2	1	1	0	1	2	212	6	1.88679	1	7
594	0	0	0	39	2	2	2	2	2	2	2	1	2	2	1	1	0	1	2	212	9	1.2987	.	.
594	0	0	0	39	2	2	2	2	2	2	2	1	2	2	1	1	0	1	2	212	12	1.16279	1	7
435	0	0	0	52	3	2	2	2	2	1	2	1	2	1	1	1	0	1	3	540	0	1.63934	.	.
435	0	0	0	52	3	2	2	2	2	1	2	1	2	1	1	1	0	1	3	540	3	2.04082	1	2
435	0	0	0	52	3	2	2	2	2	1	2	1	2	1	1	1	0	1	3	540	6	1.88679	1	2
435	0	0	0	52	3	2	2	2	2	1	2	1	2	1	1	1	0	1	3	540	9	1.2987	1	2
435	0	0	0	52	3	2	2	2	2	1	2	1	2	1	1	1	0	1	3	540	12	1.16279	1	2
330	0	0	0	39	2	1	2	2	2	1	1	1	2	2	1	1	0	1	3	295	0	1.63934	0	3
330	0	0	0	39	2	1	2	2	2	1	1	1	2	2	1	1	0	1	3	295	3	2.04082	1	2
330	0	0	0	39	2	1	2	2	2	1	1	1	2	2	1	1	0	1	3	295	6	1.88679	0	3
330	0	0	0	39	2	1	2	2	2	1	1	1	2	2	1	1	0	1	3	295	9	1.2987	0	3
330	0	0	0	39	2	1	2	2	2	1	1	1	2	2	1	1	0	1	3	295	12	1.16279	1	4
68	1	0	0	36	2	1	2	2	2	1	2	1	2	2	2	.	.	1	3	450	0	1.63934	0	3
68	1	0	0	36	2	1	2	2	2	1	2	1	2	2	2	.	.	1	3	450	3	2.04082	0	3
68	1	0	0	36	2	1	2	2	2	1	2	1	2	2	2	.	.	1	3	450	6	1.88679	0	3
68	1	0	0	36	2	1	2	2	2	1	2	1	2	2	2	.	.	1	3	450	9	1.2987	0	3
68	1	0	0	36	2	1	2	2	2	1	2	1	2	2	2	.	.	1	3	450	12	1.16279	.	.
678	1	0	1	39	2	2	1	2	2	1	2	1	2	2	1	1	0	1	2	132	0	1.63934	1	4
678	1	0	1	39	2	2	1	2	2	1	2	1	2	2	1	1	0	1	2	132	3	2.04082	1	7
678	1	0	1	39	2	2	1	2	2	1	2	1	2	2	1	1	0	1	2	132	6	1.88679	1	7
678	1	0	1	39	2	2	1	2	2	1	2	1	2	2	1	1	0	1	2	132	9	1.2987	.	.
678	1	0	1	39	2	2	1	2	2	1	2	1	2	2	1	1	0	1	2	132	12	1.16279	1	2
182	0	0	1	48	3	1	2	2	2	2	2	1	1	1	1	1	0	1	3	239	0	1.63934	.	.
182	0	0	1	48	3	1	2	2	2	2	2	1	1	1	1	1	0	1	3	239	3	2.04082	0	3
182	0	0	1	48	3	1	2	2	2	2	2	1	1	1	1	1	0	1	3	239	6	1.88679	0	3
182	0	0	1	48	3	1	2	2	2	2	2	1	1	1	1	1	0	1	3	239	9	1.2987	0	3
182	0	0	1	48	3	1	2	2	2	2	2	1	1	1	1	1	0	1	3	239	12	1.16279	0	3
388	0	0	0	18	1	1	2	3	3	1	2	1	1	3	1	2	0	1	3	215	0	1.63934	1	5
388	0	0	0	18	1	1	2	3	3	1	2	1	1	3	1	2	0	1	3	215	3	2.04082	1	2
388	0	0	0	18	1	1	2	3	3	1	2	1	1	3	1	2	0	1	3	215	6	1.88679	1	2
388	0	0	0	18	1	1	2	3	3	1	2	1	1	3	1	2	0	1	3	215	9	1.2987	1	4
388	0	0	0	18	1	1	2	3	3	1	2	1	1	3	1	2	0	1	3	215	12	1.16279	1	6
143	1	0	0	37	2	2	2	2	2	1	2	1	1	2	1	1	1	1	1	519	0	1.63934	1	6
143	1	0	0	37	2	2	2	2	2	1	2	1	1	2	1	1	1	1	1	519	3	2.04082	1	6
143	1	0	0	37	2	2	2	2	2	1	2	1	1	2	1	1	1	1	1	519	6	1.88679	1	7
143	1	0	0	37	2	2	2	2	2	1	2	1	1	2	1	1	1	1	1	519	9	1.2987	1	2
143	1	0	0	37	2	2	2	2	2	1	2	1	1	2	1	1	1	1	1	519	12	1.16279	1	6
347	0	0	0	41	2	2	2	3	2	2	2	1	2	2	1	1	0	1	3	721	0	1.63934	1	2
347	0	0	0	41	2	2	2	3	2	2	2	1	2	2	1	1	0	1	3	721	3	2.04082	.	.
347	0	0	0	41	2	2	2	3	2	2	2	1	2	2	1	1	0	1	3	721	6	1.88679	1	2
347	0	0	0	41	2	2	2	3	2	2	2	1	2	2	1	1	0	1	3	721	9	1.2987	.	.
347	0	0	0	41	2	2	2	3	2	2	2	1	2	2	1	1	0	1	3	721	12	1.16279	1	2
702	1	0	0	31	2	2	2	1	2	2	2	1	2	2	1	1	0	1	3	336	0	1.63934	1	7
702	1	0	0	31	2	2	2	1	2	2	2	1	2	2	1	1	0	1	3	336	3	2.04082	1	7
702	1	0	0	31	2	2	2	1	2	2	2	1	2	2	1	1	0	1	3	336	6	1.88679	1	2
702	1	0	0	31	2	2	2	1	2	2	2	1	2	2	1	1	0	1	3	336	9	1.2987	1	2
702	1	0	0	31	2	2	2	1	2	2	2	1	2	2	1	1	0	1	3	336	12	1.16279	1	7
698	1	0	0	44	2	1	2	2	2	2	2	1	2	3	1	1	0	1	3	743	0	1.63934	1	2
698	1	0	0	44	2	1	2	2	2	2	2	1	2	3	1	1	0	1	3	743	3	2.04082	1	2
698	1	0	0	44	2	1	2	2	2	2	2	1	2	3	1	1	0	1	3	743	6	1.88679	1	2
698	1	0	0	44	2	1	2	2	2	2	2	1	2	3	1	1	0	1	3	743	9	1.2987	0	1
698	1	0	0	44	2	1	2	2	2	2	2	1	2	3	1	1	0	1	3	743	12	1.16279	1	2
154	1	1	0	22	1	1	1	2	2	1	2	1	2	3	1	1	0	1	3	245	0	1.63934	1	2
154	1	1	0	22	1	1	1	2	2	1	2	1	2	3	1	1	0	1	3	245	3	2.04082	.	.
154	1	1	0	22	1	1	1	2	2	1	2	1	2	3	1	1	0	1	3	245	6	1.88679	1	2
154	1	1	0	22	1	1	1	2	2	1	2	1	2	3	1	1	0	1	3	245	9	1.2987	1	2
154	1	1	0	22	1	1	1	2	2	1	2	1	2	3	1	1	0	1	3	245	12	1.16279	.	.
437	1	0	1	45	3	2	2	3	2	1	2	1	2	3	1	1	0	1	3	476	0	1.63934	1	2
437	1	0	1	45	3	2	2	3	2	1	2	1	2	3	1	1	0	1	3	476	3	2.04082	1	2
437	1	0	1	45	3	2	2	3	2	1	2	1	2	3	1	1	0	1	3	476	6	1.88679	0	1
437	1	0	1	45	3	2	2	3	2	1	2	1	2	3	1	1	0	1	3	476	9	1.2987	.	.
437	1	0	1	45	3	2	2	3	2	1	2	1	2	3	1	1	0	1	3	476	12	1.16279	0	1
328	0	1	0	46	3	2	2	2	2	2	2	1	2	2	1	1	0	1	3	152	0	1.63934	0	3
328	0	1	0	46	3	2	2	2	2	2	2	1	2	2	1	1	0	1	3	152	3	2.04082	0	3
328	0	1	0	46	3	2	2	2	2	2	2	1	2	2	1	1	0	1	3	152	6	1.88679	0	1
328	0	1	0	46	3	2	2	2	2	2	2	1	2	2	1	1	0	1	3	152	9	1.2987	0	1
328	0	1	0	46	3	2	2	2	2	2	2	1	2	2	1	1	0	1	3	152	12	1.16279	0	3
81	0	1	0	40	2	2	2	3	2	1	2	1	1	2	1	1	0	1	3	321	0	1.63934	1	2
81	0	1	0	40	2	2	2	3	2	1	2	1	1	2	1	1	0	1	3	321	3	2.04082	1	2
81	0	1	0	40	2	2	2	3	2	1	2	1	1	2	1	1	0	1	3	321	6	1.88679	1	2
81	0	1	0	40	2	2	2	3	2	1	2	1	1	2	1	1	0	1	3	321	9	1.2987	1	2
81	0	1	0	40	2	2	2	3	2	1	2	1	1	2	1	1	0	1	3	321	12	1.16279	1	2
464	0	0	0	47	3	1	1	2	2	2	2	1	2	1	1	2	0	1	3	481	0	1.63934	1	2
464	0	0	0	47	3	1	1	2	2	2	2	1	2	1	1	2	0	1	3	481	3	2.04082	1	6
464	0	0	0	47	3	1	1	2	2	2	2	1	2	1	1	2	0	1	3	481	6	1.88679	1	2
464	0	0	0	47	3	1	1	2	2	2	2	1	2	1	1	2	0	1	3	481	9	1.2987	.	.
464	0	0	0	47	3	1	1	2	2	2	2	1	2	1	1	2	0	1	3	481	12	1.16279	1	7
502	1	1	1	26	2	1	2	3	2	2	2	1	2	2	1	1	0	1	3	269	0	1.63934	1	2
502	1	1	1	26	2	1	2	3	2	2	2	1	2	2	1	1	0	1	3	269	3	2.04082	.	.
502	1	1	1	26	2	1	2	3	2	2	2	1	2	2	1	1	0	1	3	269	6	1.88679	.	.
502	1	1	1	26	2	1	2	3	2	2	2	1	2	2	1	1	0	1	3	269	9	1.2987	0	1
502	1	1	1	26	2	1	2	3	2	2	2	1	2	2	1	1	0	1	3	269	12	1.16279	.	.
653	1	1	0	35	2	2	2	2	3	2	2	1	2	2	1	1	0	1	3	103	0	1.63934	1	2
653	1	1	0	35	2	2	2	2	3	2	2	1	2	2	1	1	0	1	3	103	3	2.04082	1	2
653	1	1	0	35	2	2	2	2	3	2	2	1	2	2	1	1	0	1	3	103	6	1.88679	1	2
653	1	1	0	35	2	2	2	2	3	2	2	1	2	2	1	1	0	1	3	103	9	1.2987	1	2
653	1	1	0	35	2	2	2	2	3	2	2	1	2	2	1	1	0	1	3	103	12	1.16279	1	2
306	1	0	0	44	2	2	1	3	2	1	2	1	2	3	1	1	0	1	3	365	0	1.63934	1	2
306	1	0	0	44	2	2	1	3	2	1	2	1	2	3	1	1	0	1	3	365	3	2.04082	0	3
306	1	0	0	44	2	2	1	3	2	1	2	1	2	3	1	1	0	1	3	365	6	1.88679	1	2
306	1	0	0	44	2	2	1	3	2	1	2	1	2	3	1	1	0	1	3	365	9	1.2987	1	2
306	1	0	0	44	2	2	1	3	2	1	2	1	2	3	1	1	0	1	3	365	12	1.16279	1	2
451	1	0	1	21	1	2	2	3	3	1	2	1	2	3	1	1	0	1	1	299	0	1.63934	0	3
451	1	0	1	21	1	2	2	3	3	1	2	1	2	3	1	1	0	1	1	299	3	2.04082	1	7
451	1	0	1	21	1	2	2	3	3	1	2	1	2	3	1	1	0	1	1	299	6	1.88679	1	2
451	1	0	1	21	1	2	2	3	3	1	2	1	2	3	1	1	0	1	1	299	9	1.2987	1	2
451	1	0	1	21	1	2	2	3	3	1	2	1	2	3	1	1	0	1	1	299	12	1.16279	0	3
670	0	0	1	30	2	1	1	3	2	1	2	1	1	3	1	1	0	1	2	N	0	1.63934	0	3
670	0	0	1	30	2	1	1	3	2	1	2	1	1	3	1	1	0	1	2	N	3	2.04082	1	2
670	0	0	1	30	2	1	1	3	2	1	2	1	1	3	1	1	0	1	2	N	6	1.88679	1	4
670	0	0	1	30	2	1	1	3	2	1	2	1	1	3	1	1	0	1	2	N	9	1.2987	.	.
670	0	0	1	30	2	1	1	3	2	1	2	1	1	3	1	1	0	1	2	N	12	1.16279	0	3
597	0	0	0	33	2	2	1	3	2	2	2	1	2	1	1	1	0	1	3	844	0	1.63934	1	2
597	0	0	0	33	2	2	1	3	2	2	2	1	2	1	1	1	0	1	3	844	3	2.04082	1	2
597	0	0	0	33	2	2	1	3	2	2	2	1	2	1	1	1	0	1	3	844	6	1.88679	1	2
597	0	0	0	33	2	2	1	3	2	2	2	1	2	1	1	1	0	1	3	844	9	1.2987	1	2
597	0	0	0	33	2	2	1	3	2	2	2	1	2	1	1	1	0	1	3	844	12	1.16279	1	2
441	0	0	0	47	3	2	2	2	2	2	2	1	2	1	1	1	0	1	3	97	0	1.63934	1	2
441	0	0	0	47	3	2	2	2	2	2	2	1	2	1	1	1	0	1	3	97	3	2.04082	1	2
441	0	0	0	47	3	2	2	2	2	2	2	1	2	1	1	1	0	1	3	97	6	1.88679	1	5
441	0	0	0	47	3	2	2	2	2	2	2	1	2	1	1	1	0	1	3	97	9	1.2987	1	2
441	0	0	0	47	3	2	2	2	2	2	2	1	2	1	1	1	0	1	3	97	12	1.16279	1	2
4	0	0	0	37	2	2	1	2	2	2	2	1	2	1	1	1	0	1	3	191	0	1.63934	1	2
4	0	0	0	37	2	2	1	2	2	2	2	1	2	1	1	1	0	1	3	191	3	2.04082	1	5
4	0	0	0	37	2	2	1	2	2	2	2	1	2	1	1	1	0	1	3	191	6	1.88679	1	7
4	0	0	0	37	2	2	1	2	2	2	2	1	2	1	1	1	0	1	3	191	9	1.2987	.	.
4	0	0	0	37	2	2	1	2	2	2	2	1	2	1	1	1	0	1	3	191	12	1.16279	1	7
356	0	0	0	35	2	2	1	2	2	1	2	1	2	2	1	1	0	1	3	1097	0	1.63934	1	2
356	0	0	0	35	2	2	1	2	2	1	2	1	2	2	1	1	0	1	3	1097	3	2.04082	1	2
356	0	0	0	35	2	2	1	2	2	1	2	1	2	2	1	1	0	1	3	1097	6	1.88679	1	2
356	0	0	0	35	2	2	1	2	2	1	2	1	2	2	1	1	0	1	3	1097	9	1.2987	1	7
356	0	0	0	35	2	2	1	2	2	1	2	1	2	2	1	1	0	1	3	1097	12	1.16279	1	2
109	0	1	1	34	2	2	2	2	2	1	2	1	2	3	1	1	0	1	3	577	0	1.63934	0	3
109	0	1	1	34	2	2	2	2	2	1	2	1	2	3	1	1	0	1	3	577	3	2.04082	.	.
109	0	1	1	34	2	2	2	2	2	1	2	1	2	3	1	1	0	1	3	577	6	1.88679	.	.
109	0	1	1	34	2	2	2	2	2	1	2	1	2	3	1	1	0	1	3	577	9	1.2987	1	6
109	0	1	1	34	2	2	2	2	2	1	2	1	2	3	1	1	0	1	3	577	12	1.16279	1	2
667	1	1	0	44	2	2	2	3	2	2	2	1	2	3	1	1	1	1	2	618	0	1.63934	0	1
667	1	1	0	44	2	2	2	3	2	2	2	1	2	3	1	1	1	1	2	618	3	2.04082	1	2
667	1	1	0	44	2	2	2	3	2	2	2	1	2	3	1	1	1	1	2	618	6	1.88679	1	2
667	1	1	0	44	2	2	2	3	2	2	2	1	2	3	1	1	1	1	2	618	9	1.2987	1	2
667	1	1	0	44	2	2	2	3	2	2	2	1	2	3	1	1	1	1	2	618	12	1.16279	1	7
544	1	1	1	43	2	1	2	3	2	2	2	1	2	1	1	2	0	2	.	393	0	1.63934	0	3
544	1	1	1	43	2	1	2	3	2	2	2	1	2	1	1	2	0	2	.	393	3	2.04082	0	3
544	1	1	1	43	2	1	2	3	2	2	2	1	2	1	1	2	0	2	.	393	6	1.88679	0	3
544	1	1	1	43	2	1	2	3	2	2	2	1	2	1	1	2	0	2	.	393	9	1.2987	0	3
544	1	1	1	43	2	1	2	3	2	2	2	1	2	1	1	2	0	2	.	393	12	1.16279	0	3
349	1	0	0	50	3	2	2	3	2	2	2	1	2	2	1	1	0	1	3	234	0	1.63934	1	2
349	1	0	0	50	3	2	2	3	2	2	2	1	2	2	1	1	0	1	3	234	3	2.04082	1	2
349	1	0	0	50	3	2	2	3	2	2	2	1	2	2	1	1	0	1	3	234	6	1.88679	1	2
349	1	0	0	50	3	2	2	3	2	2	2	1	2	2	1	1	0	1	3	234	9	1.2987	1	2
349	1	0	0	50	3	2	2	3	2	2	2	1	2	2	1	1	0	1	3	234	12	1.16279	1	2
6	1	0	0	42	2	2	2	2	2	2	2	1	2	3	1	1	0	1	3	892	0	1.63934	1	7
6	1	0	0	42	2	2	2	2	2	2	2	1	2	3	1	1	0	1	3	892	3	2.04082	.	.
6	1	0	0	42	2	2	2	2	2	2	2	1	2	3	1	1	0	1	3	892	6	1.88679	1	7
6	1	0	0	42	2	2	2	2	2	2	2	1	2	3	1	1	0	1	3	892	9	1.2987	1	2
6	1	0	0	42	2	2	2	2	2	2	2	1	2	3	1	1	0	1	3	892	12	1.16279	1	2
280	1	1	1	45	3	2	2	2	2	2	2	1	2	2	1	1	0	1	2	355	0	1.63934	1	2
280	1	1	1	45	3	2	2	2	2	2	2	1	2	2	1	1	0	1	2	355	3	2.04082	.	.
280	1	1	1	45	3	2	2	2	2	2	2	1	2	2	1	1	0	1	2	355	6	1.88679	.	.
280	1	1	1	45	3	2	2	2	2	2	2	1	2	2	1	1	0	1	2	355	9	1.2987	.	.
280	1	1	1	45	3	2	2	2	2	2	2	1	2	2	1	1	0	1	2	355	12	1.16279	0	3
659	0	0	0	49	3	2	2	2	2	2	2	1	2	1	1	1	0	1	3	700	0	1.63934	1	2
659	0	0	0	49	3	2	2	2	2	2	2	1	2	1	1	1	0	1	3	700	3	2.04082	1	2
659	0	0	0	49	3	2	2	2	2	2	2	1	2	1	1	1	0	1	3	700	6	1.88679	1	2
659	0	0	0	49	3	2	2	2	2	2	2	1	2	1	1	1	0	1	3	700	9	1.2987	1	2
659	0	0	0	49	3	2	2	2	2	2	2	1	2	1	1	1	0	1	3	700	12	1.16279	1	2
504	0	1	0	37	2	2	2	2	2	2	2	1	2	2	1	2	0	1	3	170	0	1.63934	0	3
504	0	1	0	37	2	2	2	2	2	2	2	1	2	2	1	2	0	1	3	170	3	2.04082	1	2
504	0	1	0	37	2	2	2	2	2	2	2	1	2	2	1	2	0	1	3	170	6	1.88679	.	.
504	0	1	0	37	2	2	2	2	2	2	2	1	2	2	1	2	0	1	3	170	9	1.2987	1	2
504	0	1	0	37	2	2	2	2	2	2	2	1	2	2	1	2	0	1	3	170	12	1.16279	1	7
593	1	0	0	35	2	2	2	1	2	2	2	1	2	1	1	1	0	1	3	548	0	1.63934	1	2
593	1	0	0	35	2	2	2	1	2	2	2	1	2	1	1	1	0	1	3	548	3	2.04082	.	.
593	1	0	0	35	2	2	2	1	2	2	2	1	2	1	1	1	0	1	3	548	6	1.88679	.	.
593	1	0	0	35	2	2	2	1	2	2	2	1	2	1	1	1	0	1	3	548	9	1.2987	1	2
593	1	0	0	35	2	2	2	1	2	2	2	1	2	1	1	1	0	1	3	548	12	1.16279	.	.
635	1	1	0	30	2	1	2	1	2	1	2	1	2	3	2	.	.	1	2	120	0	1.63934	1	6
635	1	1	0	30	2	1	2	1	2	1	2	1	2	3	2	.	.	1	2	120	3	2.04082	.	.
635	1	1	0	30	2	1	2	1	2	1	2	1	2	3	2	.	.	1	2	120	6	1.88679	.	.
635	1	1	0	30	2	1	2	1	2	1	2	1	2	3	2	.	.	1	2	120	9	1.2987	.	.
635	1	1	0	30	2	1	2	1	2	1	2	1	2	3	2	.	.	1	2	120	12	1.16279	1	2
683	0	0	0	33	2	2	2	3	2	2	2	1	2	2	1	1	0	1	2	494	0	1.63934	0	3
683	0	0	0	33	2	2	2	3	2	2	2	1	2	2	1	1	0	1	2	494	3	2.04082	0	3
683	0	0	0	33	2	2	2	3	2	2	2	1	2	2	1	1	0	1	2	494	6	1.88679	0	3
683	0	0	0	33	2	2	2	3	2	2	2	1	2	2	1	1	0	1	2	494	9	1.2987	0	3
683	0	0	0	33	2	2	2	3	2	2	2	1	2	2	1	1	0	1	2	494	12	1.16279	0	3
314	0	0	0	33	2	2	2	2	2	2	2	1	2	3	1	1	1	1	3	288	0	1.63934	0	3
314	0	0	0	33	2	2	2	2	2	2	2	1	2	3	1	1	1	1	3	288	3	2.04082	0	3
314	0	0	0	33	2	2	2	2	2	2	2	1	2	3	1	1	1	1	3	288	6	1.88679	1	4
314	0	0	0	33	2	2	2	2	2	2	2	1	2	3	1	1	1	1	3	288	9	1.2987	0	3
314	0	0	0	33	2	2	2	2	2	2	2	1	2	3	1	1	1	1	3	288	12	1.16279	1	5
662	0	1	0	53	3	1	2	2	2	2	2	1	2	1	1	2	0	1	3	821	0	1.63934	1	2
662	0	1	0	53	3	1	2	2	2	2	2	1	2	1	1	2	0	1	3	821	3	2.04082	1	2
662	0	1	0	53	3	1	2	2	2	2	2	1	2	1	1	2	0	1	3	821	6	1.88679	1	7
662	0	1	0	53	3	1	2	2	2	2	2	1	2	1	1	2	0	1	3	821	9	1.2987	.	.
662	0	1	0	53	3	1	2	2	2	2	2	1	2	1	1	2	0	1	3	821	12	1.16279	0	1
723	0	0	0	38	2	2	2	2	2	2	2	1	2	3	1	1	0	1	3	749	0	1.63934	.	.
723	0	0	0	38	2	2	2	2	2	2	2	1	2	3	1	1	0	1	3	749	3	2.04082	.	.
723	0	0	0	38	2	2	2	2	2	2	2	1	2	3	1	1	0	1	3	749	6	1.88679	.	.
723	0	0	0	38	2	2	2	2	2	2	2	1	2	3	1	1	0	1	3	749	9	1.2987	1	2
723	0	0	0	38	2	2	2	2	2	2	2	1	2	3	1	1	0	1	3	749	12	1.16279	1	2
704	1	1	1	49	3	1	2	2	2	2	2	1	2	2	1	2	0	1	2	442	0	1.63934	1	7
704	1	1	1	49	3	1	2	2	2	2	2	1	2	2	1	2	0	1	2	442	3	2.04082	0	1
704	1	1	1	49	3	1	2	2	2	2	2	1	2	2	1	2	0	1	2	442	6	1.88679	0	3
704	1	1	1	49	3	1	2	2	2	2	2	1	2	2	1	2	0	1	2	442	9	1.2987	1	2
704	1	1	1	49	3	1	2	2	2	2	2	1	2	2	1	2	0	1	2	442	12	1.16279	0	3
119	0	0	0	32	2	2	2	2	2	2	2	1	2	3	1	1	0	1	3	138	0	1.63934	0	3
119	0	0	0	32	2	2	2	2	2	2	2	1	2	3	1	1	0	1	3	138	3	2.04082	0	3
119	0	0	0	32	2	2	2	2	2	2	2	1	2	3	1	1	0	1	3	138	6	1.88679	0	3
119	0	0	0	32	2	2	2	2	2	2	2	1	2	3	1	1	0	1	3	138	9	1.2987	0	3
119	0	0	0	32	2	2	2	2	2	2	2	1	2	3	1	1	0	1	3	138	12	1.16279	0	3
724	1	0	1	40	2	2	1	3	2	1	1	1	2	3	1	1	0	1	3	253	0	1.63934	0	3
724	1	0	1	40	2	2	1	3	2	1	1	1	2	3	1	1	0	1	3	253	3	2.04082	0	3
724	1	0	1	40	2	2	1	3	2	1	1	1	2	3	1	1	0	1	3	253	6	1.88679	0	3
724	1	0	1	40	2	2	1	3	2	1	1	1	2	3	1	1	0	1	3	253	9	1.2987	.	.
724	1	0	1	40	2	2	1	3	2	1	1	1	2	3	1	1	0	1	3	253	12	1.16279	0	3
33	0	1	1	50	3	2	2	3	2	2	2	1	2	3	1	1	0	1	3	640	0	1.63934	0	3
33	0	1	1	50	3	2	2	3	2	2	2	1	2	3	1	1	0	1	3	640	3	2.04082	0	3
33	0	1	1	50	3	2	2	3	2	2	2	1	2	3	1	1	0	1	3	640	6	1.88679	0	3
33	0	1	1	50	3	2	2	3	2	2	2	1	2	3	1	1	0	1	3	640	9	1.2987	.	.
33	0	1	1	50	3	2	2	3	2	2	2	1	2	3	1	1	0	1	3	640	12	1.16279	.	.
92	0	0	1	36	2	2	2	2	2	2	2	1	1	3	1	1	1	1	2	783	0	1.63934	0	1
92	0	0	1	36	2	2	2	2	2	2	2	1	1	3	1	1	1	1	2	783	3	2.04082	1	2
92	0	0	1	36	2	2	2	2	2	2	2	1	1	3	1	1	1	1	2	783	6	1.88679	1	2
92	0	0	1	36	2	2	2	2	2	2	2	1	1	3	1	1	1	1	2	783	9	1.2987	1	2
92	0	0	1	36	2	2	2	2	2	2	2	1	1	3	1	1	1	1	2	783	12	1.16279	1	2
733	1	0	0	33	2	1	1	2	2	2	2	1	2	3	1	2	0	1	3	97	0	1.63934	0	3
733	1	0	0	33	2	1	1	2	2	2	2	1	2	3	1	2	0	1	3	97	3	2.04082	.	3
733	1	0	0	33	2	1	1	2	2	2	2	1	2	3	1	2	0	1	3	97	6	1.88679	0	2
733	1	0	0	33	2	1	1	2	2	2	2	1	2	3	1	2	0	1	3	97	9	1.2987	1	2
733	1	0	0	33	2	1	1	2	2	2	2	1	2	3	1	2	0	1	3	97	12	1.16279	.	2
661	0	0	0	35	2	2	2	2	2	2	2	1	2	2	1	1	0	1	3	599	0	1.63934	1	2
661	0	0	0	35	2	2	2	2	2	2	2	1	2	2	1	1	0	1	3	599	3	2.04082	1	2
661	0	0	0	35	2	2	2	2	2	2	2	1	2	2	1	1	0	1	3	599	6	1.88679	1	2
661	0	0	0	35	2	2	2	2	2	2	2	1	2	2	1	1	0	1	3	599	9	1.2987	1	2
661	0	0	0	35	2	2	2	2	2	2	2	1	2	2	1	1	0	1	3	599	12	1.16279	1	2
297	0	1	0	38	2	2	2	1	2	1	2	1	2	3	1	1	0	1	3	.	0	1.63934	1	2
297	0	1	0	38	2	2	2	1	2	1	2	1	2	3	1	1	0	1	3	.	3	2.04082	.	.
297	0	1	0	38	2	2	2	1	2	1	2	1	2	3	1	1	0	1	3	.	6	1.88679	1	2
297	0	1	0	38	2	2	2	1	2	1	2	1	2	3	1	1	0	1	3	.	9	1.2987	.	.
297	0	1	0	38	2	2	2	1	2	1	2	1	2	3	1	1	0	1	3	.	12	1.16279	.	.
36	1	0	1	36	2	2	2	2	2	1	N	1	2	3	1	1	0	2	.	919	0	1.63934	0	3
36	1	0	1	36	2	2	2	2	2	1	N	1	2	3	1	1	0	2	.	919	3	2.04082	.	3
36	1	0	1	36	2	2	2	2	2	1	N	1	2	3	1	1	0	2	.	919	6	1.88679	.	3
36	1	0	1	36	2	2	2	2	2	1	N	1	2	3	1	1	0	2	.	919	9	1.2987	.	3
36	1	0	1	36	2	2	2	2	2	1	N	1	2	3	1	1	0	2	.	919	12	1.16279	.	3
309	0	1	0	42	2	2	2	2	2	2	2	1	2	1	1	1	0	1	3	486	0	1.63934	1	7
309	0	1	0	42	2	2	2	2	2	2	2	1	2	1	1	1	0	1	3	486	3	2.04082	.	.
309	0	1	0	42	2	2	2	2	2	2	2	1	2	1	1	1	0	1	3	486	6	1.88679	.	2
309	0	1	0	42	2	2	2	2	2	2	2	1	2	1	1	1	0	1	3	486	9	1.2987	1	2
309	0	1	0	42	2	2	2	2	2	2	2	1	2	1	1	1	0	1	3	486	12	1.16279	1	2
491	1	0	1	37	2	1	2	2	2	1	2	1	2	3	1	2	0	1	2	1230	0	1.63934	0	3
491	1	0	1	37	2	1	2	2	2	1	2	1	2	3	1	2	0	1	2	1230	3	2.04082	0	3
491	1	0	1	37	2	1	2	2	2	1	2	1	2	3	1	2	0	1	2	1230	6	1.88679	0	3
491	1	0	1	37	2	1	2	2	2	1	2	1	2	3	1	2	0	1	2	1230	9	1.2987	.	3
491	1	0	1	37	2	1	2	2	2	1	2	1	2	3	1	2	0	1	2	1230	12	1.16279	0	3
361	1	1	0	32	2	1	1	3	2	2	2	1	2	1	1	2	0	1	3	410	0	1.63934	1	2
361	1	1	0	32	2	1	1	3	2	2	2	1	2	1	1	2	0	1	3	410	3	2.04082	1	2
361	1	1	0	32	2	1	1	3	2	2	2	1	2	1	1	2	0	1	3	410	6	1.88679	1	2
361	1	1	0	32	2	1	1	3	2	2	2	1	2	1	1	2	0	1	3	410	9	1.2987	1	4
361	1	1	0	32	2	1	1	3	2	2	2	1	2	1	1	2	0	1	3	410	12	1.16279	1	2
40	1	1	1	26	2	1	1	3	2	1	2	2	2	3	1	2	0	1	3	752	0	1.06452	0	3
40	1	1	1	26	2	1	1	3	2	1	2	2	2	3	1	2	0	1	3	752	3	1.20732	1	4
40	1	1	1	26	2	1	1	3	2	1	2	2	2	3	1	2	0	1	3	752	6	1.33784	1	2
40	1	1	1	26	2	1	1	3	2	1	2	2	2	3	1	2	0	1	3	752	9	1.35616	0	3
40	1	1	1	26	2	1	1	3	2	1	2	2	2	3	1	2	0	1	3	752	12	1.32	0	3
511	1	0	0	37	2	1	2	2	2	1	2	2	1	3	1	2	0	1	3	549	0	1.06452	1	2
511	1	0	0	37	2	1	2	2	2	1	2	2	1	3	1	2	0	1	3	549	3	1.20732	0	1
511	1	0	0	37	2	1	2	2	2	1	2	2	1	3	1	2	0	1	3	549	6	1.33784	.	.
511	1	0	0	37	2	1	2	2	2	1	2	2	1	3	1	2	0	1	3	549	9	1.35616	.	.
511	1	0	0	37	2	1	2	2	2	1	2	2	1	3	1	2	0	1	3	549	12	1.32	.	.
381	0	1	1	27	2	1	1	2	1	1	2	2	2	3	1	2	0	1	3	1433	0	1.06452	0	3
381	0	1	1	27	2	1	1	2	1	1	2	2	2	3	1	2	0	1	3	1433	3	1.20732	1	4
381	0	1	1	27	2	1	1	2	1	1	2	2	2	3	1	2	0	1	3	1433	6	1.33784	0	3
381	0	1	1	27	2	1	1	2	1	1	2	2	2	3	1	2	0	1	3	1433	9	1.35616	0	3
381	0	1	1	27	2	1	1	2	1	1	2	2	2	3	1	2	0	1	3	1433	12	1.32	1	6
645	1	0	1	43	2	1	1	3	2	2	2	2	2	2	1	1	0	1	3	924	0	1.06452	1	2
645	1	0	1	43	2	1	1	3	2	2	2	2	2	2	1	1	0	1	3	924	3	1.20732	1	2
645	1	0	1	43	2	1	1	3	2	2	2	2	2	2	1	1	0	1	3	924	6	1.33784	.	.
645	1	0	1	43	2	1	1	3	2	2	2	2	2	2	1	1	0	1	3	924	9	1.35616	1	7
645	1	0	1	43	2	1	1	3	2	2	2	2	2	2	1	1	0	1	3	924	12	1.32	1	2
668	0	1	0	34	2	2	2	3	2	2	2	2	2	2	1	1	0	1	3	624	0	1.06452	1	2
668	0	1	0	34	2	2	2	3	2	2	2	2	2	2	1	1	0	1	3	624	3	1.20732	1	7
668	0	1	0	34	2	2	2	3	2	2	2	2	2	2	1	1	0	1	3	624	6	1.33784	1	7
668	0	1	0	34	2	2	2	3	2	2	2	2	2	2	1	1	0	1	3	624	9	1.35616	1	2
668	0	1	0	34	2	2	2	3	2	2	2	2	2	2	1	1	0	1	3	624	12	1.32	1	7
204	1	0	0	40	2	1	1	2	2	1	N	2	1	3	2	.	.	1	2	421	0	1.06452	1	5
204	1	0	0	40	2	1	1	2	2	1	N	2	1	3	2	.	.	1	2	421	3	1.20732	.	5
204	1	0	0	40	2	1	1	2	2	1	N	2	1	3	2	.	.	1	2	421	6	1.33784	.	5
204	1	0	0	40	2	1	1	2	2	1	N	2	1	3	2	.	.	1	2	421	9	1.35616	.	5
204	1	0	0	40	2	1	1	2	2	1	N	2	1	3	2	.	.	1	2	421	12	1.32	.	5
621	1	0	1	36	2	1	2	2	1	2	2	2	2	1	1	1	0	1	3	498	0	1.06452	1	2
621	1	0	1	36	2	1	2	2	1	2	2	2	2	1	1	1	0	1	3	498	3	1.20732	1	2
621	1	0	1	36	2	1	2	2	1	2	2	2	2	1	1	1	0	1	3	498	6	1.33784	0	3
621	1	0	1	36	2	1	2	2	1	2	2	2	2	1	1	1	0	1	3	498	9	1.35616	.	.
621	1	0	1	36	2	1	2	2	1	2	2	2	2	1	1	1	0	1	3	498	12	1.32	0	3
181	0	0	0	42	2	1	2	2	2	2	N	2	2	2	1	1	0	1	3	172	0	1.06452	0	3
181	0	0	0	42	2	1	2	2	2	2	N	2	2	2	1	1	0	1	3	172	3	1.20732	.	3
181	0	0	0	42	2	1	2	2	2	2	N	2	2	2	1	1	0	1	3	172	6	1.33784	.	3
181	0	0	0	42	2	1	2	2	2	2	N	2	2	2	1	1	0	1	3	172	9	1.35616	.	3
181	0	0	0	42	2	1	2	2	2	2	N	2	2	2	1	1	0	1	3	172	12	1.32	.	3
31	.	.	1	42	2	1	2	3	2	2	2	2	1	2	1	1	0	1	3	1833	0	1.06452	0	3
31	.	.	1	42	2	1	2	3	2	2	2	2	1	2	1	1	0	1	3	1833	3	1.20732	0	3
31	.	.	1	42	2	1	2	3	2	2	2	2	1	2	1	1	0	1	3	1833	6	1.33784	0	3
31	.	.	1	42	2	1	2	3	2	2	2	2	1	2	1	1	0	1	3	1833	9	1.35616	.	3
31	.	.	1	42	2	1	2	3	2	2	2	2	1	2	1	1	0	1	3	1833	12	1.32	0	3
183	0	0	1	39	2	1	1	2	2	1	2	2	2	1	1	2	1	1	3	1226	0	1.06452	0	3
183	0	0	1	39	2	1	1	2	2	1	2	2	2	1	1	2	1	1	3	1226	3	1.20732	0	3
183	0	0	1	39	2	1	1	2	2	1	2	2	2	1	1	2	1	1	3	1226	6	1.33784	0	1
183	0	0	1	39	2	1	1	2	2	1	2	2	2	1	1	2	1	1	3	1226	9	1.35616	.	.
183	0	0	1	39	2	1	1	2	2	1	2	2	2	1	1	2	1	1	3	1226	12	1.32	.	.
96	0	0	1	42	2	1	2	3	2	2	2	2	2	1	1	1	0	1	1	397	0	1.06452	1	2
96	0	0	1	42	2	1	2	3	2	2	2	2	2	1	1	1	0	1	1	397	3	1.20732	1	2
96	0	0	1	42	2	1	2	3	2	2	2	2	2	1	1	1	0	1	1	397	6	1.33784	1	2
96	0	0	1	42	2	1	2	3	2	2	2	2	2	1	1	1	0	1	1	397	9	1.35616	1	2
96	0	0	1	42	2	1	2	3	2	2	2	2	2	1	1	1	0	1	1	397	12	1.32	1	2
341	0	0	1	42	2	1	2	3	1	1	2	2	2	3	1	2	0	1	2	489	0	1.06452	0	3
341	0	0	1	42	2	1	2	3	1	1	2	2	2	3	1	2	0	1	2	489	3	1.20732	1	2
341	0	0	1	42	2	1	2	3	1	1	2	2	2	3	1	2	0	1	2	489	6	1.33784	1	2
341	0	0	1	42	2	1	2	3	1	1	2	2	2	3	1	2	0	1	2	489	9	1.35616	1	2
341	0	0	1	42	2	1	2	3	1	1	2	2	2	3	1	2	0	1	2	489	12	1.32	1	2
318	0	0	1	40	2	2	2	2	2	2	2	2	2	2	1	1	0	1	3	951	0	1.06452	.	.
318	0	0	1	40	2	2	2	2	2	2	2	2	2	2	1	1	0	1	3	951	3	1.20732	1	2
318	0	0	1	40	2	2	2	2	2	2	2	2	2	2	1	1	0	1	3	951	6	1.33784	1	2
318	0	0	1	40	2	2	2	2	2	2	2	2	2	2	1	1	0	1	3	951	9	1.35616	1	2
318	0	0	1	40	2	2	2	2	2	2	2	2	2	2	1	1	0	1	3	951	12	1.32	1	2
519	1	0	0	37	2	2	2	3	2	2	2	2	2	1	1	1	0	1	3	450	0	1.06452	1	2
519	1	0	0	37	2	2	2	3	2	2	2	2	2	1	1	1	0	1	3	450	3	1.20732	1	2
519	1	0	0	37	2	2	2	3	2	2	2	2	2	1	1	1	0	1	3	450	6	1.33784	1	2
519	1	0	0	37	2	2	2	3	2	2	2	2	2	1	1	1	0	1	3	450	9	1.35616	1	2
519	1	0	0	37	2	2	2	3	2	2	2	2	2	1	1	1	0	1	3	450	12	1.32	1	2
186	0	1	1	36	2	1	2	2	2	1	2	2	2	1	1	1	1	2	.	605	0	1.06452	0	3
186	0	1	1	36	2	1	2	2	2	1	2	2	2	1	1	1	1	2	.	605	3	1.20732	0	3
186	0	1	1	36	2	1	2	2	2	1	2	2	2	1	1	1	1	2	.	605	6	1.33784	1	2
186	0	1	1	36	2	1	2	2	2	1	2	2	2	1	1	1	1	2	.	605	9	1.35616	1	2
186	0	1	1	36	2	1	2	2	2	1	2	2	2	1	1	1	1	2	.	605	12	1.32	1	2
641	1	1	1	40	2	1	1	2	2	1	2	2	1	3	2	.	.	1	3	546	0	1.06452	1	4
641	1	1	1	40	2	1	1	2	2	1	2	2	1	3	2	.	.	1	3	546	3	1.20732	0	3
641	1	1	1	40	2	1	1	2	2	1	2	2	1	3	2	.	.	1	3	546	6	1.33784	.	2
641	1	1	1	40	2	1	1	2	2	1	2	2	1	3	2	.	.	1	3	546	9	1.35616	1	1
641	1	1	1	40	2	1	1	2	2	1	2	2	1	3	2	.	.	1	3	546	12	1.32	0	1
133	0	0	1	28	2	1	2	3	2	1	2	2	2	3	2	.	.	2	.	679	0	1.06452	1	5
133	0	0	1	28	2	1	2	3	2	1	2	2	2	3	2	.	.	2	.	679	3	1.20732	1	5
133	0	0	1	28	2	1	2	3	2	1	2	2	2	3	2	.	.	2	.	679	6	1.33784	1	4
133	0	0	1	28	2	1	2	3	2	1	2	2	2	3	2	.	.	2	.	679	9	1.35616	1	7
133	0	0	1	28	2	1	2	3	2	1	2	2	2	3	2	.	.	2	.	679	12	1.32	0	3
284	0	0	1	31	2	1	2	2	1	1	2	2	2	2	1	1	0	1	3	462	0	1.06452	.	.
284	0	0	1	31	2	1	2	2	1	1	2	2	2	2	1	1	0	1	3	462	3	1.20732	.	.
284	0	0	1	31	2	1	2	2	1	1	2	2	2	2	1	1	0	1	3	462	6	1.33784	.	2
284	0	0	1	31	2	1	2	2	1	1	2	2	2	2	1	1	0	1	3	462	9	1.35616	1	2
284	0	0	1	31	2	1	2	2	1	1	2	2	2	2	1	1	0	1	3	462	12	1.32	1	2
592	1	1	0	22	1	1	1	3	1	2	2	2	2	2	1	1	0	1	.	994	0	1.06452	1	2
592	1	1	0	22	1	1	1	3	1	2	2	2	2	2	1	1	0	1	.	994	3	1.20732	1	2
592	1	1	0	22	1	1	1	3	1	2	2	2	2	2	1	1	0	1	.	994	6	1.33784	1	2
592	1	1	0	22	1	1	1	3	1	2	2	2	2	2	1	1	0	1	.	994	9	1.35616	1	2
592	1	1	0	22	1	1	1	3	1	2	2	2	2	2	1	1	0	1	.	994	12	1.32	1	2
348	1	0	0	33	2	1	2	2	1	1	2	2	1	2	1	1	1	1	3	271	0	1.06452	1	2
348	1	0	0	33	2	1	2	2	1	1	2	2	1	2	1	1	1	1	3	271	3	1.20732	1	2
348	1	0	0	33	2	1	2	2	1	1	2	2	1	2	1	1	1	1	3	271	6	1.33784	1	2
348	1	0	0	33	2	1	2	2	1	1	2	2	1	2	1	1	1	1	3	271	9	1.35616	1	2
348	1	0	0	33	2	1	2	2	1	1	2	2	1	2	1	1	1	1	3	271	12	1.32	1	2
24	1	0	0	45	3	1	1	3	2	1	2	2	2	2	1	2	0	1	3	886	0	1.06452	1	2
24	1	0	0	45	3	1	1	3	2	1	2	2	2	2	1	2	0	1	3	886	3	1.20732	1	2
24	1	0	0	45	3	1	1	3	2	1	2	2	2	2	1	2	0	1	3	886	6	1.33784	1	2
24	1	0	0	45	3	1	1	3	2	1	2	2	2	2	1	2	0	1	3	886	9	1.35616	1	2
24	1	0	0	45	3	1	1	3	2	1	2	2	2	2	1	2	0	1	3	886	12	1.32	1	2
368	0	0	1	32	2	1	1	3	1	2	2	2	2	2	1	1	0	1	3	705	0	1.06452	1	2
368	0	0	1	32	2	1	1	3	1	2	2	2	2	2	1	1	0	1	3	705	3	1.20732	1	2
368	0	0	1	32	2	1	1	3	1	2	2	2	2	2	1	1	0	1	3	705	6	1.33784	1	2
368	0	0	1	32	2	1	1	3	1	2	2	2	2	2	1	1	0	1	3	705	9	1.35616	1	2
368	0	0	1	32	2	1	1	3	1	2	2	2	2	2	1	1	0	1	3	705	12	1.32	1	2
151	0	0	1	39	2	2	1	2	2	1	2	2	2	3	1	1	0	1	3	710	0	1.06452	1	2
151	0	0	1	39	2	2	1	2	2	1	2	2	2	3	1	1	0	1	3	710	3	1.20732	.	.
151	0	0	1	39	2	2	1	2	2	1	2	2	2	3	1	1	0	1	3	710	6	1.33784	.	.
151	0	0	1	39	2	2	1	2	2	1	2	2	2	3	1	1	0	1	3	710	9	1.35616	1	2
151	0	0	1	39	2	2	1	2	2	1	2	2	2	3	1	1	0	1	3	710	12	1.32	1	2
439	0	0	1	38	2	2	2	2	1	1	2	2	2	1	1	1	0	1	3	735	0	1.06452	1	2
439	0	0	1	38	2	2	2	2	1	1	2	2	2	1	1	1	0	1	3	735	3	1.20732	0	3
439	0	0	1	38	2	2	2	2	1	1	2	2	2	1	1	1	0	1	3	735	6	1.33784	1	2
439	0	0	1	38	2	2	2	2	1	1	2	2	2	1	1	1	0	1	3	735	9	1.35616	1	2
439	0	0	1	38	2	2	2	2	1	1	2	2	2	1	1	1	0	1	3	735	12	1.32	1	2
278	1	1	1	31	2	2	1	2	2	2	2	2	2	1	1	1	0	1	3	825	0	1.06452	1	2
278	1	1	1	31	2	2	1	2	2	2	2	2	2	1	1	1	0	1	3	825	3	1.20732	1	2
278	1	1	1	31	2	2	1	2	2	2	2	2	2	1	1	1	0	1	3	825	6	1.33784	.	2
278	1	1	1	31	2	2	1	2	2	2	2	2	2	1	1	1	0	1	3	825	9	1.35616	1	2
278	1	1	1	31	2	2	1	2	2	2	2	2	2	1	1	1	0	1	3	825	12	1.32	1	2
292	1	0	0	42	2	1	2	2	2	2	2	2	1	3	1	1	0	1	3	764	0	1.06452	1	2
292	1	0	0	42	2	1	2	2	2	2	2	2	1	3	1	1	0	1	3	764	3	1.20732	1	2
292	1	0	0	42	2	1	2	2	2	2	2	2	1	3	1	1	0	1	3	764	6	1.33784	1	2
292	1	0	0	42	2	1	2	2	2	2	2	2	1	3	1	1	0	1	3	764	9	1.35616	1	2
292	1	0	0	42	2	1	2	2	2	2	2	2	1	3	1	1	0	1	3	764	12	1.32	1	2
573	0	0	1	33	2	1	1	3	2	2	2	2	2	3	1	2	0	1	2	535	0	1.06452	0	3
573	0	0	1	33	2	1	1	3	2	2	2	2	2	3	1	2	0	1	2	535	3	1.20732	0	3
573	0	0	1	33	2	1	1	3	2	2	2	2	2	3	1	2	0	1	2	535	6	1.33784	0	3
573	0	0	1	33	2	1	1	3	2	2	2	2	2	3	1	2	0	1	2	535	9	1.35616	.	.
573	0	0	1	33	2	1	1	3	2	2	2	2	2	3	1	2	0	1	2	535	12	1.32	0	3
103	0	0	1	39	2	1	1	3	2	1	2	2	2	3	1	1	1	1	3	541	0	1.06452	1	2
103	0	0	1	39	2	1	1	3	2	1	2	2	2	3	1	1	1	1	3	541	3	1.20732	0	1
103	0	0	1	39	2	1	1	3	2	1	2	2	2	3	1	1	1	1	3	541	6	1.33784	1	2
103	0	0	1	39	2	1	1	3	2	1	2	2	2	3	1	1	1	1	3	541	9	1.35616	1	2
103	0	0	1	39	2	1	1	3	2	1	2	2	2	3	1	1	1	1	3	541	12	1.32	0	3
231	0	0	1	36	2	1	2	2	2	1	2	2	1	2	1	1	0	1	3	571	0	1.06452	1	2
231	0	0	1	36	2	1	2	2	2	1	2	2	1	2	1	1	0	1	3	571	3	1.20732	1	2
231	0	0	1	36	2	1	2	2	2	1	2	2	1	2	1	1	0	1	3	571	6	1.33784	1	2
231	0	0	1	36	2	1	2	2	2	1	2	2	1	2	1	1	0	1	3	571	9	1.35616	1	2
231	0	0	1	36	2	1	2	2	2	1	2	2	1	2	1	1	0	1	3	571	12	1.32	1	2
367	0	1	1	38	2	2	2	3	2	2	2	2	2	3	1	1	0	1	3	916	0	1.06452	1	2
367	0	1	1	38	2	2	2	3	2	2	2	2	2	3	1	1	0	1	3	916	3	1.20732	1	7
367	0	1	1	38	2	2	2	3	2	2	2	2	2	3	1	1	0	1	3	916	6	1.33784	1	2
367	0	1	1	38	2	2	2	3	2	2	2	2	2	3	1	1	0	1	3	916	9	1.35616	1	2
367	0	1	1	38	2	2	2	3	2	2	2	2	2	3	1	1	0	1	3	916	12	1.32	1	2
5	0	0	0	40	2	1	2	3	2	2	2	2	2	1	1	2	0	1	3	263	0	1.06452	1	2
5	0	0	0	40	2	1	2	3	2	2	2	2	2	1	1	2	0	1	3	263	3	1.20732	1	2
5	0	0	0	40	2	1	2	3	2	2	2	2	2	1	1	2	0	1	3	263	6	1.33784	.	.
5	0	0	0	40	2	1	2	3	2	2	2	2	2	1	1	2	0	1	3	263	9	1.35616	.	.
5	0	0	0	40	2	1	2	3	2	2	2	2	2	1	1	2	0	1	3	263	12	1.32	1	4
574	1	0	0	43	2	1	2	2	2	1	2	2	2	2	1	2	0	1	2	600	0	1.06452	0	3
574	1	0	0	43	2	1	2	2	2	1	2	2	2	2	1	2	0	1	2	600	3	1.20732	0	3
574	1	0	0	43	2	1	2	2	2	1	2	2	2	2	1	2	0	1	2	600	6	1.33784	0	3
574	1	0	0	43	2	1	2	2	2	1	2	2	2	2	1	2	0	1	2	600	9	1.35616	0	3
574	1	0	0	43	2	1	2	2	2	1	2	2	2	2	1	2	0	1	2	600	12	1.32	.	.
212	1	1	1	38	2	1	2	2	2	1	2	2	2	3	1	2	0	1	3	202	0	1.06452	1	2
212	1	1	1	38	2	1	2	2	2	1	2	2	2	3	1	2	0	1	3	202	3	1.20732	0	3
212	1	1	1	38	2	1	2	2	2	1	2	2	2	3	1	2	0	1	3	202	6	1.33784	0	3
212	1	1	1	38	2	1	2	2	2	1	2	2	2	3	1	2	0	1	3	202	9	1.35616	.	.
212	1	1	1	38	2	1	2	2	2	1	2	2	2	3	1	2	0	1	3	202	12	1.32	.	.
564	0	0	1	37	2	2	1	2	2	1	2	2	1	3	1	2	0	1	3	537	0	1.06452	0	3
564	0	0	1	37	2	2	1	2	2	1	2	2	1	3	1	2	0	1	3	537	3	1.20732	0	3
564	0	0	1	37	2	2	1	2	2	1	2	2	1	3	1	2	0	1	3	537	6	1.33784	0	3
564	0	0	1	37	2	2	1	2	2	1	2	2	1	3	1	2	0	1	3	537	9	1.35616	0	3
564	0	0	1	37	2	2	1	2	2	1	2	2	1	3	1	2	0	1	3	537	12	1.32	0	3
228	0	0	0	49	3	1	2	3	2	N	2	2	1	1	1	2	0	1	3	774	0	1.06452	1	2
228	0	0	0	49	3	1	2	3	2	N	2	2	1	1	1	2	0	1	3	774	3	1.20732	1	2
228	0	0	0	49	3	1	2	3	2	N	2	2	1	1	1	2	0	1	3	774	6	1.33784	1	7
228	0	0	0	49	3	1	2	3	2	N	2	2	1	1	1	2	0	1	3	774	9	1.35616	1	2
228	0	0	0	49	3	1	2	3	2	N	2	2	1	1	1	2	0	1	3	774	12	1.32	1	2
626	1	1	1	34	2	1	1	2	N	1	1	2	1	1	2	.	.	2	.	772	0	1.06452	1	2
626	1	1	1	34	2	1	1	2	N	1	1	2	1	1	2	.	.	2	.	772	3	1.20732	1	7
626	1	1	1	34	2	1	1	2	N	1	1	2	1	1	2	.	.	2	.	772	6	1.33784	.	7
626	1	1	1	34	2	1	1	2	N	1	1	2	1	1	2	.	.	2	.	772	9	1.35616	1	7
626	1	1	1	34	2	1	1	2	N	1	1	2	1	1	2	.	.	2	.	772	12	1.32	1	7
100	1	0	0	26	2	1	2	3	2	2	1	2	2	2	1	1	0	1	2	387	0	1.06452	1	2
100	1	0	0	26	2	1	2	3	2	2	1	2	2	2	1	1	0	1	2	387	3	1.20732	1	2
100	1	0	0	26	2	1	2	3	2	2	1	2	2	2	1	1	0	1	2	387	6	1.33784	1	2
100	1	0	0	26	2	1	2	3	2	2	1	2	2	2	1	1	0	1	2	387	9	1.35616	.	.
100	1	0	0	26	2	1	2	3	2	2	1	2	2	2	1	1	0	1	2	387	12	1.32	.	.
403	1	1	1	50	3	1	2	2	2	1	2	2	1	3	1	2	1	1	2	378	0	1.06452	1	4
403	1	1	1	50	3	1	2	2	2	1	2	2	1	3	1	2	1	1	2	378	3	1.20732	0	3
403	1	1	1	50	3	1	2	2	2	1	2	2	1	3	1	2	1	1	2	378	6	1.33784	1	5
403	1	1	1	50	3	1	2	2	2	1	2	2	1	3	1	2	1	1	2	378	9	1.35616	1	2
403	1	1	1	50	3	1	2	2	2	1	2	2	1	3	1	2	1	1	2	378	12	1.32	1	4
508	1	0	1	50	3	1	2	2	2	1	2	2	2	3	1	2	0	1	3	706	0	1.06452	.	.
508	1	0	1	50	3	1	2	2	2	1	2	2	2	3	1	2	0	1	3	706	3	1.20732	0	3
508	1	0	1	50	3	1	2	2	2	1	2	2	2	3	1	2	0	1	3	706	6	1.33784	0	3
508	1	0	1	50	3	1	2	2	2	1	2	2	2	3	1	2	0	1	3	706	9	1.35616	0	3
508	1	0	1	50	3	1	2	2	2	1	2	2	2	3	1	2	0	1	3	706	12	1.32	0	3
200	0	0	1	44	2	1	2	2	2	2	2	2	2	3	2	.	.	1	1	632	0	1.06452	0	3
200	0	0	1	44	2	1	2	2	2	2	2	2	2	3	2	.	.	1	1	632	3	1.20732	0	3
200	0	0	1	44	2	1	2	2	2	2	2	2	2	3	2	.	.	1	1	632	6	1.33784	0	3
200	0	0	1	44	2	1	2	2	2	2	2	2	2	3	2	.	.	1	1	632	9	1.35616	0	3
200	0	0	1	44	2	1	2	2	2	2	2	2	2	3	2	.	.	1	1	632	12	1.32	0	3
171	0	0	0	34	2	1	2	3	2	2	2	2	2	2	1	2	0	2	.	468	0	1.06452	1	2
171	0	0	0	34	2	1	2	3	2	2	2	2	2	2	1	2	0	2	.	468	3	1.20732	1	2
171	0	0	0	34	2	1	2	3	2	2	2	2	2	2	1	2	0	2	.	468	6	1.33784	0	3
171	0	0	0	34	2	1	2	3	2	2	2	2	2	2	1	2	0	2	.	468	9	1.35616	1	2
171	0	0	0	34	2	1	2	3	2	2	2	2	2	2	1	2	0	2	.	468	12	1.32	1	2
450	0	0	0	33	2	1	1	3	2	1	2	2	2	3	2	.	.	1	3	347	0	1.06452	1	2
450	0	0	0	33	2	1	1	3	2	1	2	2	2	3	2	.	.	1	3	347	3	1.20732	.	7
450	0	0	0	33	2	1	1	3	2	1	2	2	2	3	2	.	.	1	3	347	6	1.33784	1	.
450	0	0	0	33	2	1	1	3	2	1	2	2	2	3	2	.	.	1	3	347	9	1.35616	.	2
450	0	0	0	33	2	1	1	3	2	1	2	2	2	3	2	.	.	1	3	347	12	1.32	1	2
324	1	0	0	30	2	2	2	3	2	1	2	2	2	2	1	1	0	1	3	548	0	1.06452	1	4
324	1	0	0	30	2	2	2	3	2	1	2	2	2	2	1	1	0	1	3	548	3	1.20732	.	2
324	1	0	0	30	2	2	2	3	2	1	2	2	2	2	1	1	0	1	3	548	6	1.33784	1	5
324	1	0	0	30	2	2	2	3	2	1	2	2	2	2	1	1	0	1	3	548	9	1.35616	1	4
324	1	0	0	30	2	2	2	3	2	1	2	2	2	2	1	1	0	1	3	548	12	1.32	1	4
132	0	0	1	44	2	2	2	3	2	1	2	2	2	1	1	1	0	1	3	481	0	1.06452	1	2
132	0	0	1	44	2	2	2	3	2	1	2	2	2	1	1	1	0	1	3	481	3	1.20732	1	2
132	0	0	1	44	2	2	2	3	2	1	2	2	2	1	1	1	0	1	3	481	6	1.33784	1	2
132	0	0	1	44	2	2	2	3	2	1	2	2	2	1	1	1	0	1	3	481	9	1.35616	1	2
132	0	0	1	44	2	2	2	3	2	1	2	2	2	1	1	1	0	1	3	481	12	1.32	0	1
174	1	0	0	37	2	2	2	3	2	1	2	2	2	3	1	1	0	1	3	2386	0	1.06452	1	2
174	1	0	0	37	2	2	2	3	2	1	2	2	2	3	1	1	0	1	3	2386	3	1.20732	.	2
174	1	0	0	37	2	2	2	3	2	1	2	2	2	3	1	1	0	1	3	2386	6	1.33784	1	.
174	1	0	0	37	2	2	2	3	2	1	2	2	2	3	1	1	0	1	3	2386	9	1.35616	.	.
174	1	0	0	37	2	2	2	3	2	1	2	2	2	3	1	1	0	1	3	2386	12	1.32	.	.
566	1	0	1	36	2	2	1	2	2	1	2	2	1	3	1	2	1	2	.	635	0	1.06452	1	7
566	1	0	1	36	2	2	1	2	2	1	2	2	1	3	1	2	1	2	.	635	3	1.20732	1	2
566	1	0	1	36	2	2	1	2	2	1	2	2	1	3	1	2	1	2	.	635	6	1.33784	1	7
566	1	0	1	36	2	2	1	2	2	1	2	2	1	3	1	2	1	2	.	635	9	1.35616	1	4
566	1	0	1	36	2	2	1	2	2	1	2	2	1	3	1	2	1	2	.	635	12	1.32	1	5
603	1	0	1	39	2	2	1	3	2	2	2	2	2	2	1	1	0	1	3	321	0	1.06452	1	2
603	1	0	1	39	2	2	1	3	2	2	2	2	2	2	1	1	0	1	3	321	3	1.20732	1	2
603	1	0	1	39	2	2	1	3	2	2	2	2	2	2	1	1	0	1	3	321	6	1.33784	1	2
603	1	0	1	39	2	2	1	3	2	2	2	2	2	2	1	1	0	1	3	321	9	1.35616	.	.
603	1	0	1	39	2	2	1	3	2	2	2	2	2	2	1	1	0	1	3	321	12	1.32	.	.
111	0	0	1	23	1	1	2	3	2	2	2	2	2	3	1	2	0	2	.	533	0	1.06452	0	3
111	0	0	1	23	1	1	2	3	2	2	2	2	2	3	1	2	0	2	.	533	3	1.20732	1	4
111	0	0	1	23	1	1	2	3	2	2	2	2	2	3	1	2	0	2	.	533	6	1.33784	1	2
111	0	0	1	23	1	1	2	3	2	2	2	2	2	3	1	2	0	2	.	533	9	1.35616	1	4
111	0	0	1	23	1	1	2	3	2	2	2	2	2	3	1	2	0	2	.	533	12	1.32	1	2
7	.	.	.	43	2	1	2	2	2	N	1	2	.	.	N	.	.	N	N	.	0	1.06452	1	2
7	.	.	.	43	2	1	2	2	2	N	1	2	.	.	N	.	.	N	N	.	3	1.20732	.	2
7	.	.	.	43	2	1	2	2	2	N	1	2	.	.	N	.	.	N	N	.	6	1.33784	1	2
7	.	.	.	43	2	1	2	2	2	N	1	2	.	.	N	.	.	N	N	.	9	1.35616	1	2
7	.	.	.	43	2	1	2	2	2	N	1	2	.	.	N	.	.	N	N	.	12	1.32	.	2
197	0	0	0	26	2	1	1	3	2	2	2	2	2	3	1	1	0	1	1	462	0	1.06452	1	2
197	0	0	0	26	2	1	1	3	2	2	2	2	2	3	1	1	0	1	1	462	3	1.20732	1	2
197	0	0	0	26	2	1	1	3	2	2	2	2	2	3	1	1	0	1	1	462	6	1.33784	1	2
197	0	0	0	26	2	1	1	3	2	2	2	2	2	3	1	1	0	1	1	462	9	1.35616	1	2
197	0	0	0	26	2	1	1	3	2	2	2	2	2	3	1	1	0	1	1	462	12	1.32	1	2
530	1	0	1	35	2	1	1	2	3	1	2	2	2	1	1	1	0	1	3	425	0	1.06452	1	5
530	1	0	1	35	2	1	1	2	3	1	2	2	2	1	1	1	0	1	3	425	3	1.20732	1	5
530	1	0	1	35	2	1	1	2	3	1	2	2	2	1	1	1	0	1	3	425	6	1.33784	1	2
530	1	0	1	35	2	1	1	2	3	1	2	2	2	1	1	1	0	1	3	425	9	1.35616	1	2
530	1	0	1	35	2	1	1	2	3	1	2	2	2	1	1	1	0	1	3	425	12	1.32	0	3
273	1	1	0	34	2	1	2	3	2	1	N	2	2	2	1	1	0	1	3	997	0	1.06452	1	7
273	1	1	0	34	2	1	2	3	2	1	N	2	2	2	1	1	0	1	3	997	3	1.20732	.	2
273	1	1	0	34	2	1	2	3	2	1	N	2	2	2	1	1	0	1	3	997	6	1.33784	1	3
273	1	1	0	34	2	1	2	3	2	1	N	2	2	2	1	1	0	1	3	997	9	1.35616	0	2
273	1	1	0	34	2	1	2	3	2	1	N	2	2	2	1	1	0	1	3	997	12	1.32	1	2
138	1	0	1	37	2	1	2	2	3	2	2	2	2	2	1	2	0	2	.	362	0	1.06452	0	3
138	1	0	1	37	2	1	2	2	3	2	2	2	2	2	1	2	0	2	.	362	3	1.20732	0	1
138	1	0	1	37	2	1	2	2	3	2	2	2	2	2	1	2	0	2	.	362	6	1.33784	.	.
138	1	0	1	37	2	1	2	2	3	2	2	2	2	2	1	2	0	2	.	362	9	1.35616	.	.
138	1	0	1	37	2	1	2	2	3	2	2	2	2	2	1	2	0	2	.	362	12	1.32	0	3
462	1	1	1	28	2	1	2	2	2	2	2	2	2	3	1	1	0	2	.	933	0	1.06452	0	3
462	1	1	1	28	2	1	2	2	2	2	2	2	2	3	1	1	0	2	.	933	3	1.20732	0	3
462	1	1	1	28	2	1	2	2	2	2	2	2	2	3	1	1	0	2	.	933	6	1.33784	0	3
462	1	1	1	28	2	1	2	2	2	2	2	2	2	3	1	1	0	2	.	933	9	1.35616	0	3
462	1	1	1	28	2	1	2	2	2	2	2	2	2	3	1	1	0	2	.	933	12	1.32	.	.
117	1	1	1	24	1	1	1	2	1	1	1	2	2	3	1	1	0	2	.	719	0	1.06452	1	2
117	1	1	1	24	1	1	1	2	1	1	1	2	2	3	1	1	0	2	.	719	3	1.20732	1	2
117	1	1	1	24	1	1	1	2	1	1	1	2	2	3	1	1	0	2	.	719	6	1.33784	1	7
117	1	1	1	24	1	1	1	2	1	1	1	2	2	3	1	1	0	2	.	719	9	1.35616	1	2
117	1	1	1	24	1	1	1	2	1	1	1	2	2	3	1	1	0	2	.	719	12	1.32	.	2
529	1	0	0	38	2	1	1	2	2	1	2	2	2	2	2	.	.	1	3	775	0	1.06452	1	2
529	1	0	0	38	2	1	1	2	2	1	2	2	2	2	2	.	.	1	3	775	3	1.20732	.	.
529	1	0	0	38	2	1	1	2	2	1	2	2	2	2	2	.	.	1	3	775	6	1.33784	.	.
529	1	0	0	38	2	1	1	2	2	1	2	2	2	2	2	.	.	1	3	775	9	1.35616	1	2
529	1	0	0	38	2	1	1	2	2	1	2	2	2	2	2	.	.	1	3	775	12	1.32	1	2
520	0	1	0	43	2	1	1	2	2	2	2	2	1	1	1	1	0	1	3	980	0	1.06452	1	2
520	0	1	0	43	2	1	1	2	2	2	2	2	1	1	1	1	0	1	3	980	3	1.20732	1	2
520	0	1	0	43	2	1	1	2	2	2	2	2	1	1	1	1	0	1	3	980	6	1.33784	.	7
520	0	1	0	43	2	1	1	2	2	2	2	2	1	1	1	1	0	1	3	980	9	1.35616	1	2
520	0	1	0	43	2	1	1	2	2	2	2	2	1	1	1	1	0	1	3	980	12	1.32	1	2
89	0	0	1	36	2	2	1	2	1	1	2	2	2	3	1	1	0	2	.	644	0	1.06452	1	2
89	0	0	1	36	2	2	1	2	1	1	2	2	2	3	1	1	0	2	.	644	3	1.20732	1	2
89	0	0	1	36	2	2	1	2	1	1	2	2	2	3	1	1	0	2	.	644	6	1.33784	1	2
89	0	0	1	36	2	2	1	2	1	1	2	2	2	3	1	1	0	2	.	644	9	1.35616	1	2
89	0	0	1	36	2	2	1	2	1	1	2	2	2	3	1	1	0	2	.	644	12	1.32	1	2
272	0	0	0	30	2	1	2	2	2	1	2	2	2	3	1	1	0	1	.	279	0	1.06452	1	2
272	0	0	0	30	2	1	2	2	2	1	2	2	2	3	1	1	0	1	.	279	3	1.20732	.	.
272	0	0	0	30	2	1	2	2	2	1	2	2	2	3	1	1	0	1	.	279	6	1.33784	1	2
272	0	0	0	30	2	1	2	2	2	1	2	2	2	3	1	1	0	1	.	279	9	1.35616	1	2
272	0	0	0	30	2	1	2	2	2	1	2	2	2	3	1	1	0	1	.	279	12	1.32	.	.
334	0	0	1	46	3	1	1	2	2	1	2	2	2	3	2	.	.	1	2	724	0	1.06452	1	7
334	0	0	1	46	3	1	1	2	2	1	2	2	2	3	2	.	.	1	2	724	3	1.20732	1	2
334	0	0	1	46	3	1	1	2	2	1	2	2	2	3	2	.	.	1	2	724	6	1.33784	1	5
334	0	0	1	46	3	1	1	2	2	1	2	2	2	3	2	.	.	1	2	724	9	1.35616	1	4
334	0	0	1	46	3	1	1	2	2	1	2	2	2	3	2	.	.	1	2	724	12	1.32	1	5
232	1	0	0	35	2	1	1	3	3	1	2	2	2	3	1	1	0	2	.	1074	0	1.06452	1	2
232	1	0	0	35	2	1	1	3	3	1	2	2	2	3	1	1	0	2	.	1074	3	1.20732	1	2
232	1	0	0	35	2	1	1	3	3	1	2	2	2	3	1	1	0	2	.	1074	6	1.33784	1	2
232	1	0	0	35	2	1	1	3	3	1	2	2	2	3	1	1	0	2	.	1074	9	1.35616	1	2
232	1	0	0	35	2	1	1	3	3	1	2	2	2	3	1	1	0	2	.	1074	12	1.32	1	2
646	1	0	1	35	2	1	1	2	2	2	2	2	1	3	1	2	0	1	3	503	0	1.06452	0	3
646	1	0	1	35	2	1	1	2	2	2	2	2	1	3	1	2	0	1	3	503	3	1.20732	.	.
646	1	0	1	35	2	1	1	2	2	2	2	2	1	3	1	2	0	1	3	503	6	1.33784	.	.
646	1	0	1	35	2	1	1	2	2	2	2	2	1	3	1	2	0	1	3	503	9	1.35616	.	.
646	1	0	1	35	2	1	1	2	2	2	2	2	1	3	1	2	0	1	3	503	12	1.32	0	3
253	1	0	0	44	2	2	2	2	2	1	1	2	1	2	1	1	0	1	3	1138	0	1.06452	1	7
253	1	0	0	44	2	2	2	2	2	1	1	2	1	2	1	1	0	1	3	1138	3	1.20732	1	7
253	1	0	0	44	2	2	2	2	2	1	1	2	1	2	1	1	0	1	3	1138	6	1.33784	1	2
253	1	0	0	44	2	2	2	2	2	1	1	2	1	2	1	1	0	1	3	1138	9	1.35616	.	2
253	1	0	0	44	2	2	2	2	2	1	1	2	1	2	1	1	0	1	3	1138	12	1.32	1	2
681	0	1	1	32	2	2	1	3	2	1	2	2	2	2	1	1	0	2	.	1405	0	1.06452	1	2
681	0	1	1	32	2	2	1	3	2	1	2	2	2	2	1	1	0	2	.	1405	3	1.20732	1	2
681	0	1	1	32	2	2	1	3	2	1	2	2	2	2	1	1	0	2	.	1405	6	1.33784	1	2
681	0	1	1	32	2	2	1	3	2	1	2	2	2	2	1	1	0	2	.	1405	9	1.35616	1	2
681	0	1	1	32	2	2	1	3	2	1	2	2	2	2	1	1	0	2	.	1405	12	1.32	1	2
399	1	1	1	48	3	2	2	2	2	2	N	2	2	3	1	1	0	1	3	666	0	1.06452	1	2
399	1	1	1	48	3	2	2	2	2	2	N	2	2	3	1	1	0	1	3	666	3	1.20732	1	2
399	1	1	1	48	3	2	2	2	2	2	N	2	2	3	1	1	0	1	3	666	6	1.33784	1	2
399	1	1	1	48	3	2	2	2	2	2	N	2	2	3	1	1	0	1	3	666	9	1.35616	1	2
399	1	1	1	48	3	2	2	2	2	2	N	2	2	3	1	1	0	1	3	666	12	1.32	1	2
606	0	0	0	44	2	1	2	2	2	1	2	2	2	3	1	2	0	1	2	513	0	1.06452	1	2
606	0	0	0	44	2	1	2	2	2	1	2	2	2	3	1	2	0	1	2	513	3	1.20732	1	2
606	0	0	0	44	2	1	2	2	2	1	2	2	2	3	1	2	0	1	2	513	6	1.33784	1	2
606	0	0	0	44	2	1	2	2	2	1	2	2	2	3	1	2	0	1	2	513	9	1.35616	1	7
606	0	0	0	44	2	1	2	2	2	1	2	2	2	3	1	2	0	1	2	513	12	1.32	1	2
455	1	0	1	46	3	1	1	3	2	1	1	2	2	3	1	2	0	1	.	270	0	1.06452	0	3
455	1	0	1	46	3	1	1	3	2	1	1	2	2	3	1	2	0	1	.	270	3	1.20732	1	2
455	1	0	1	46	3	1	1	3	2	1	1	2	2	3	1	2	0	1	.	270	6	1.33784	.	2
455	1	0	1	46	3	1	1	3	2	1	1	2	2	3	1	2	0	1	.	270	9	1.35616	.	2
455	1	0	1	46	3	1	1	3	2	1	1	2	2	3	1	2	0	1	.	270	12	1.32	.	2
660	0	0	0	30	2	1	2	3	2	2	2	2	2	1	1	1	0	1	3	4135	0	1.06452	1	2
660	0	0	0	30	2	1	2	3	2	2	2	2	2	1	1	1	0	1	3	4135	3	1.20732	1	2
660	0	0	0	30	2	1	2	3	2	2	2	2	2	1	1	1	0	1	3	4135	6	1.33784	.	.
660	0	0	0	30	2	1	2	3	2	2	2	2	2	1	1	1	0	1	3	4135	9	1.35616	1	2
660	0	0	0	30	2	1	2	3	2	2	2	2	2	1	1	1	0	1	3	4135	12	1.32	1	2
483	0	0	0	33	2	2	1	2	2	1	2	2	1	2	1	1	0	2	.	498	0	1.06452	1	2
483	0	0	0	33	2	2	1	2	2	1	2	2	1	2	1	1	0	2	.	498	3	1.20732	1	2
483	0	0	0	33	2	2	1	2	2	1	2	2	1	2	1	1	0	2	.	498	6	1.33784	0	1
483	0	0	0	33	2	2	1	2	2	1	2	2	1	2	1	1	0	2	.	498	9	1.35616	1	2
483	0	0	0	33	2	2	1	2	2	1	2	2	1	2	1	1	0	2	.	498	12	1.32	1	2
180	1	0	1	52	3	1	2	2	2	1	2	2	2	2	1	2	0	1	3	1090	0	1.06452	0	3
180	1	0	1	52	3	1	2	2	2	1	2	2	2	2	1	2	0	1	3	1090	3	1.20732	0	3
180	1	0	1	52	3	1	2	2	2	1	2	2	2	2	1	2	0	1	3	1090	6	1.33784	0	3
180	1	0	1	52	3	1	2	2	2	1	2	2	2	2	1	2	0	1	3	1090	9	1.35616	0	3
180	1	0	1	52	3	1	2	2	2	1	2	2	2	2	1	2	0	1	3	1090	12	1.32	0	3
90	0	0	1	39	2	1	2	2	3	1	N	2	2	2	2	.	.	1	3	1192	0	1.06452	1	5
90	0	0	1	39	2	1	2	2	3	1	N	2	2	2	2	.	.	1	3	1192	3	1.20732	1	2
90	0	0	1	39	2	1	2	2	3	1	N	2	2	2	2	.	.	1	3	1192	6	1.33784	.	.
90	0	0	1	39	2	1	2	2	3	1	N	2	2	2	2	.	.	1	3	1192	9	1.35616	.	.
90	0	0	1	39	2	1	2	2	3	1	N	2	2	2	2	.	.	1	3	1192	12	1.32	.	.
270	0	0	1	37	2	1	1	1	3	1	2	2	2	3	2	.	.	1	3	3224	0	1.06452	0	3
270	0	0	1	37	2	1	1	1	3	1	2	2	2	3	2	.	.	1	3	3224	3	1.20732	.	.
270	0	0	1	37	2	1	1	1	3	1	2	2	2	3	2	.	.	1	3	3224	6	1.33784	.	.
270	0	0	1	37	2	1	1	1	3	1	2	2	2	3	2	.	.	1	3	3224	9	1.35616	.	.
270	0	0	1	37	2	1	1	1	3	1	2	2	2	3	2	.	.	1	3	3224	12	1.32	.	.
217	1	0	0	28	2	1	2	3	N	1	2	2	1	3	1	2	0	N	N	.	0	1.06452	0	3
217	1	0	0	28	2	1	2	3	N	1	2	2	1	3	1	2	0	N	N	.	3	1.20732	0	3
217	1	0	0	28	2	1	2	3	N	1	2	2	1	3	1	2	0	N	N	.	6	1.33784	0	3
217	1	0	0	28	2	1	2	3	N	1	2	2	1	3	1	2	0	N	N	.	9	1.35616	0	3
217	1	0	0	28	2	1	2	3	N	1	2	2	1	3	1	2	0	N	N	.	12	1.32	0	3
538	1	0	0	40	2	1	2	2	2	1	2	2	1	3	2	.	.	1	1	166	0	1.06452	1	7
538	1	0	0	40	2	1	2	2	2	1	2	2	1	3	2	.	.	1	1	166	3	1.20732	1	2
538	1	0	0	40	2	1	2	2	2	1	2	2	1	3	2	.	.	1	1	166	6	1.33784	1	2
538	1	0	0	40	2	1	2	2	2	1	2	2	1	3	2	.	.	1	1	166	9	1.35616	.	.
538	1	0	0	40	2	1	2	2	2	1	2	2	1	3	2	.	.	1	1	166	12	1.32	1	2
411	1	1	0	21	1	2	1	2	2	2	2	2	2	1	1	1	0	1	3	377	0	1.06452	1	2
411	1	1	0	21	1	2	1	2	2	2	2	2	2	1	1	1	0	1	3	377	3	1.20732	1	2
411	1	1	0	21	1	2	1	2	2	2	2	2	2	1	1	1	0	1	3	377	6	1.33784	1	2
411	1	1	0	21	1	2	1	2	2	2	2	2	2	1	1	1	0	1	3	377	9	1.35616	1	2
411	1	1	0	21	1	2	1	2	2	2	2	2	2	1	1	1	0	1	3	377	12	1.32	1	2
64	1	0	1	48	3	2	2	2	2	1	2	2	2	3	1	1	0	1	3	797	0	1.06452	1	2
64	1	0	1	48	3	2	2	2	2	1	2	2	2	3	1	1	0	1	3	797	3	1.20732	1	2
64	1	0	1	48	3	2	2	2	2	1	2	2	2	3	1	1	0	1	3	797	6	1.33784	0	1
64	1	0	1	48	3	2	2	2	2	1	2	2	2	3	1	1	0	1	3	797	9	1.35616	.	.
64	1	0	1	48	3	2	2	2	2	1	2	2	2	3	1	1	0	1	3	797	12	1.32	.	.
715	0	0	1	46	3	1	2	3	2	1	2	2	2	3	1	1	0	1	3	402	0	1.06452	0	3
715	0	0	1	46	3	1	2	3	2	1	2	2	2	3	1	1	0	1	3	402	3	1.20732	0	3
715	0	0	1	46	3	1	2	3	2	1	2	2	2	3	1	1	0	1	3	402	6	1.33784	.	3
715	0	0	1	46	3	1	2	3	2	1	2	2	2	3	1	1	0	1	3	402	9	1.35616	0	3
715	0	0	1	46	3	1	2	3	2	1	2	2	2	3	1	1	0	1	3	402	12	1.32	.	3
697	.	.	1	36	2	1	1	2	2	1	2	2	2	3	1	1	0	1	.	841	0	1.06452	1	7
697	.	.	1	36	2	1	1	2	2	1	2	2	2	3	1	1	0	1	.	841	3	1.20732	.	2
697	.	.	1	36	2	1	1	2	2	1	2	2	2	3	1	1	0	1	.	841	6	1.33784	.	2
697	.	.	1	36	2	1	1	2	2	1	2	2	2	3	1	1	0	1	.	841	9	1.35616	.	2
697	.	.	1	36	2	1	1	2	2	1	2	2	2	3	1	1	0	1	.	841	12	1.32	1	2
185	1	0	0	31	2	1	2	3	3	2	N	2	1	3	1	2	0	1	.	559	0	1.06452	0	3
185	1	0	0	31	2	1	2	3	3	2	N	2	1	3	1	2	0	1	.	559	3	1.20732	.	3
185	1	0	0	31	2	1	2	3	3	2	N	2	1	3	1	2	0	1	.	559	6	1.33784	.	3
185	1	0	0	31	2	1	2	3	3	2	N	2	1	3	1	2	0	1	.	559	9	1.35616	.	3
185	1	0	0	31	2	1	2	3	3	2	N	2	1	3	1	2	0	1	.	559	12	1.32	.	3
695	1	1	1	44	2	1	2	3	2	2	2	2	2	3	2	.	.	1	3	622	0	1.06452	.	.
695	1	1	1	44	2	1	2	3	2	2	2	2	2	3	2	.	.	1	3	622	3	1.20732	0	3
695	1	1	1	44	2	1	2	3	2	2	2	2	2	3	2	.	.	1	3	622	6	1.33784	0	3
695	1	1	1	44	2	1	2	3	2	2	2	2	2	3	2	.	.	1	3	622	9	1.35616	0	3
695	1	1	1	44	2	1	2	3	2	2	2	2	2	3	2	.	.	1	3	622	12	1.32	0	3
679	0	0	0	44	2	1	2	2	2	2	2	2	2	2	2	.	.	1	3	63	0	1.06452	0	3
679	0	0	0	44	2	1	2	2	2	2	2	2	2	2	2	.	.	1	3	63	3	1.20732	1	2
679	0	0	0	44	2	1	2	2	2	2	2	2	2	2	2	.	.	1	3	63	6	1.33784	.	.
679	0	0	0	44	2	1	2	2	2	2	2	2	2	2	2	.	.	1	3	63	9	1.35616	1	7
679	0	0	0	44	2	1	2	2	2	2	2	2	2	2	2	.	.	1	3	63	12	1.32	1	2
362	0	0	1	22	1	1	2	2	1	2	2	2	2	1	1	2	0	1	3	715	0	1.06452	0	3
362	0	0	1	22	1	1	2	2	1	2	2	2	2	1	1	2	0	1	3	715	3	1.20732	0	3
362	0	0	1	22	1	1	2	2	1	2	2	2	2	1	1	2	0	1	3	715	6	1.33784	.	7
362	0	0	1	22	1	1	2	2	1	2	2	2	2	1	1	2	0	1	3	715	9	1.35616	1	2
362	0	0	1	22	1	1	2	2	1	2	2	2	2	1	1	2	0	1	3	715	12	1.32	1	2
20	1	0	0	33	2	1	2	3	1	2	2	2	2	3	1	2	0	1	3	566	0	1.06452	1	5
20	1	0	0	33	2	1	2	3	1	2	2	2	2	3	1	2	0	1	3	566	3	1.20732	0	3
20	1	0	0	33	2	1	2	3	1	2	2	2	2	3	1	2	0	1	3	566	6	1.33784	0	3
20	1	0	0	33	2	1	2	3	1	2	2	2	2	3	1	2	0	1	3	566	9	1.35616	1	2
20	1	0	0	33	2	1	2	3	1	2	2	2	2	3	1	2	0	1	3	566	12	1.32	0	3
1	1	0	0	40	2	2	1	3	1	2	2	2	2	1	1	1	0	2	.	1102	0	1.06452	1	2
1	1	0	0	40	2	2	1	3	1	2	2	2	2	1	1	1	0	2	.	1102	3	1.20732	.	2
1	1	0	0	40	2	2	1	3	1	2	2	2	2	1	1	1	0	2	.	1102	6	1.33784	1	2
1	1	0	0	40	2	2	1	3	1	2	2	2	2	1	1	1	0	2	.	1102	9	1.35616	1	2
1	1	0	0	40	2	2	1	3	1	2	2	2	2	1	1	1	0	2	.	1102	12	1.32	1	2
135	1	0	1	37	2	1	1	3	2	1	2	2	2	3	1	2	1	2	.	348	0	1.06452	1	2
135	1	0	1	37	2	1	1	3	2	1	2	2	2	3	1	2	1	2	.	348	3	1.20732	0	1
135	1	0	1	37	2	1	1	3	2	1	2	2	2	3	1	2	1	2	.	348	6	1.33784	1	2
135	1	0	1	37	2	1	1	3	2	1	2	2	2	3	1	2	1	2	.	348	9	1.35616	1	2
135	1	0	1	37	2	1	1	3	2	1	2	2	2	3	1	2	1	2	.	348	12	1.32	1	2
711	0	0	1	31	2	1	2	3	2	1	2	2	2	2	1	1	1	2	.	858	0	1.06452	1	2
711	0	0	1	31	2	1	2	3	2	1	2	2	2	2	1	1	1	2	.	858	3	1.20732	1	2
711	0	0	1	31	2	1	2	3	2	1	2	2	2	2	1	1	1	2	.	858	6	1.33784	1	2
711	0	0	1	31	2	1	2	3	2	1	2	2	2	2	1	1	1	2	.	858	9	1.35616	1	2
711	0	0	1	31	2	1	2	3	2	1	2	2	2	2	1	1	1	2	.	858	12	1.32	1	2
337	1	0	0	47	3	1	2	3	2	2	2	2	2	2	2	.	.	2	.	816	0	1.06452	1	2
337	1	0	0	47	3	1	2	3	2	2	2	2	2	2	2	.	.	2	.	816	3	1.20732	1	2
337	1	0	0	47	3	1	2	3	2	2	2	2	2	2	2	.	.	2	.	816	6	1.33784	1	2
337	1	0	0	47	3	1	2	3	2	2	2	2	2	2	2	.	.	2	.	816	9	1.35616	1	2
337	1	0	0	47	3	1	2	3	2	2	2	2	2	2	2	.	.	2	.	816	12	1.32	1	2
575	1	0	1	31	2	1	2	2	2	1	2	2	2	1	1	1	1	1	3	217	0	1.06452	0	3
575	1	0	1	31	2	1	2	2	2	1	2	2	2	1	1	1	1	1	3	217	3	1.20732	1	2
575	1	0	1	31	2	1	2	2	2	1	2	2	2	1	1	1	1	1	3	217	6	1.33784	1	7
575	1	0	1	31	2	1	2	2	2	1	2	2	2	1	1	1	1	1	3	217	9	1.35616	0	1
575	1	0	1	31	2	1	2	2	2	1	2	2	2	1	1	1	1	1	3	217	12	1.32	.	.
15	0	0	0	26	2	1	2	2	1	2	2	2	2	1	1	1	1	1	3	330	0	1.06452	1	2
15	0	0	0	26	2	1	2	2	1	2	2	2	2	1	1	1	1	1	3	330	3	1.20732	1	2
15	0	0	0	26	2	1	2	2	1	2	2	2	2	1	1	1	1	1	3	330	6	1.33784	1	2
15	0	0	0	26	2	1	2	2	1	2	2	2	2	1	1	1	1	1	3	330	9	1.35616	1	2
15	0	0	0	26	2	1	2	2	1	2	2	2	2	1	1	1	1	1	3	330	12	1.32	1	2
499	1	0	1	33	2	1	2	3	3	2	2	2	2	2	1	1	0	1	.	634	0	1.06452	1	2
499	1	0	1	33	2	1	2	3	3	2	2	2	2	2	1	1	0	1	.	634	3	1.20732	0	3
499	1	0	1	33	2	1	2	3	3	2	2	2	2	2	1	1	0	1	.	634	6	1.33784	1	2
499	1	0	1	33	2	1	2	3	3	2	2	2	2	2	1	1	0	1	.	634	9	1.35616	.	2
499	1	0	1	33	2	1	2	3	3	2	2	2	2	2	1	1	0	1	.	634	12	1.32	.	2
251	1	0	1	34	2	2	1	3	1	2	2	2	2	2	1	1	0	1	2	.	0	1.06452	.	.
251	1	0	1	34	2	2	1	3	1	2	2	2	2	2	1	1	0	1	2	.	3	1.20732	0	3
251	1	0	1	34	2	2	1	3	1	2	2	2	2	2	1	1	0	1	2	.	6	1.33784	0	3
251	1	0	1	34	2	2	1	3	1	2	2	2	2	2	1	1	0	1	2	.	9	1.35616	0	3
251	1	0	1	34	2	2	1	3	1	2	2	2	2	2	1	1	0	1	2	.	12	1.32	0	3
561	0	0	1	46	3	1	2	2	2	2	2	2	2	2	1	1	1	1	3	689	0	1.06452	0	1
561	0	0	1	46	3	1	2	2	2	2	2	2	2	2	1	1	1	1	3	689	3	1.20732	1	2
561	0	0	1	46	3	1	2	2	2	2	2	2	2	2	1	1	1	1	3	689	6	1.33784	1	2
561	0	0	1	46	3	1	2	2	2	2	2	2	2	2	1	1	1	1	3	689	9	1.35616	1	2
561	0	0	1	46	3	1	2	2	2	2	2	2	2	2	1	1	1	1	3	689	12	1.32	1	2
115	1	1	0	34	2	1	1	2	2	2	2	2	1	1	2	.	.	1	3	501	0	1.06452	0	3
115	1	1	0	34	2	1	1	2	2	2	2	2	1	1	2	.	.	1	3	501	3	1.20732	0	3
115	1	1	0	34	2	1	1	2	2	2	2	2	1	1	2	.	.	1	3	501	6	1.33784	0	3
115	1	1	0	34	2	1	1	2	2	2	2	2	1	1	2	.	.	1	3	501	9	1.35616	0	3
115	1	1	0	34	2	1	1	2	2	2	2	2	1	1	2	.	.	1	3	501	12	1.32	1	4
630	0	1	1	38	2	1	2	2	2	1	2	2	1	3	1	1	0	1	3	.	0	1.06452	1	2
630	0	1	1	38	2	1	2	2	2	1	2	2	1	3	1	1	0	1	3	.	3	1.20732	1	2
630	0	1	1	38	2	1	2	2	2	1	2	2	1	3	1	1	0	1	3	.	6	1.33784	1	2
630	0	1	1	38	2	1	2	2	2	1	2	2	1	3	1	1	0	1	3	.	9	1.35616	1	2
630	0	1	1	38	2	1	2	2	2	1	2	2	1	3	1	1	0	1	3	.	12	1.32	.	2
219	0	1	1	38	2	2	1	3	1	2	2	2	2	3	1	1	1	1	.	503	0	1.06452	1	2
219	0	1	1	38	2	2	1	3	1	2	2	2	2	3	1	1	1	1	.	503	3	1.20732	1	2
219	0	1	1	38	2	2	1	3	1	2	2	2	2	3	1	1	1	1	.	503	6	1.33784	1	2
219	0	1	1	38	2	2	1	3	1	2	2	2	2	3	1	1	1	1	.	503	9	1.35616	1	2
219	0	1	1	38	2	2	1	3	1	2	2	2	2	3	1	1	1	1	.	503	12	1.32	1	2
21	1	1	1	29	2	2	2	3	2	1	2	2	2	2	1	1	1	2	.	.	0	1.06452	1	2
21	1	1	1	29	2	2	2	3	2	1	2	2	2	2	1	1	1	2	.	.	3	1.20732	1	2
21	1	1	1	29	2	2	2	3	2	1	2	2	2	2	1	1	1	2	.	.	6	1.33784	1	2
21	1	1	1	29	2	2	2	3	2	1	2	2	2	2	1	1	1	2	.	.	9	1.35616	1	2
21	1	1	1	29	2	2	2	3	2	1	2	2	2	2	1	1	1	2	.	.	12	1.32	1	2
384	0	0	1	30	2	1	2	2	1	2	2	2	2	3	1	2	0	1	.	.	0	1.06452	1	7
384	0	0	1	30	2	1	2	2	1	2	2	2	2	3	1	2	0	1	.	.	3	1.20732	1	7
384	0	0	1	30	2	1	2	2	1	2	2	2	2	3	1	2	0	1	.	.	6	1.33784	.	.
384	0	0	1	30	2	1	2	2	1	2	2	2	2	3	1	2	0	1	.	.	9	1.35616	.	.
384	0	0	1	30	2	1	2	2	1	2	2	2	2	3	1	2	0	1	.	.	12	1.32	.	.
279	0	0	1	32	2	1	1	3	2	1	2	2	2	2	1	1	1	2	.	591	0	1.06452	1	2
279	0	0	1	32	2	1	1	3	2	1	2	2	2	2	1	1	1	2	.	591	3	1.20732	0	1
279	0	0	1	32	2	1	1	3	2	1	2	2	2	2	1	1	1	2	.	591	6	1.33784	1	2
279	0	0	1	32	2	1	1	3	2	1	2	2	2	2	1	1	1	2	.	591	9	1.35616	1	2
279	0	0	1	32	2	1	1	3	2	1	2	2	2	2	1	1	1	2	.	591	12	1.32	1	2
657	0	0	1	54	3	1	1	2	2	1	2	2	1	3	2	.	.	1	3	.	0	1.06452	.	.
657	0	0	1	54	3	1	1	2	2	1	2	2	1	3	2	.	.	1	3	.	3	1.20732	.	.
657	0	0	1	54	3	1	1	2	2	1	2	2	1	3	2	.	.	1	3	.	6	1.33784	.	.
657	0	0	1	54	3	1	1	2	2	1	2	2	1	3	2	.	.	1	3	.	9	1.35616	.	.
657	0	0	1	54	3	1	1	2	2	1	2	2	1	3	2	.	.	1	3	.	12	1.32	.	.
567	0	0	0	40	2	2	2	2	3	1	2	3	2	2	1	1	0	1	3	807	0	1.07527	0	1
567	0	0	0	40	2	2	2	2	3	1	2	3	2	2	1	1	0	1	3	807	3	1.14943	0	1
567	0	0	0	40	2	2	2	2	3	1	2	3	2	2	1	1	0	1	3	807	6	1.1236	1	6
567	0	0	0	40	2	2	2	2	3	1	2	3	2	2	1	1	0	1	3	807	9	1.16279	1	7
567	0	0	0	40	2	2	2	2	3	1	2	3	2	2	1	1	0	1	3	807	12	1.33333	1	6
523	0	0	0	41	2	2	1	2	2	1	2	3	2	3	1	1	0	1	3	569	0	1.07527	0	1
523	0	0	0	41	2	2	1	2	2	1	2	3	2	3	1	1	0	1	3	569	3	1.14943	1	2
523	0	0	0	41	2	2	1	2	2	1	2	3	2	3	1	1	0	1	3	569	6	1.1236	1	5
523	0	0	0	41	2	2	1	2	2	1	2	3	2	3	1	1	0	1	3	569	9	1.16279	1	2
523	0	0	0	41	2	2	1	2	2	1	2	3	2	3	1	1	0	1	3	569	12	1.33333	1	2
385	0	1	0	39	2	2	1	3	3	2	2	3	2	1	1	1	0	1	3	454	0	1.07527	1	2
385	0	1	0	39	2	2	1	3	3	2	2	3	2	1	1	1	0	1	3	454	3	1.14943	1	2
385	0	1	0	39	2	2	1	3	3	2	2	3	2	1	1	1	0	1	3	454	6	1.1236	1	2
385	0	1	0	39	2	2	1	3	3	2	2	3	2	1	1	1	0	1	3	454	9	1.16279	1	2
385	0	1	0	39	2	2	1	3	3	2	2	3	2	1	1	1	0	1	3	454	12	1.33333	1	2
669	1	1	1	43	2	2	1	2	2	1	2	3	2	1	1	1	0	1	3	137	0	1.07527	1	2
669	1	1	1	43	2	2	1	2	2	1	2	3	2	1	1	1	0	1	3	137	3	1.14943	1	2
669	1	1	1	43	2	2	1	2	2	1	2	3	2	1	1	1	0	1	3	137	6	1.1236	1	2
669	1	1	1	43	2	2	1	2	2	1	2	3	2	1	1	1	0	1	3	137	9	1.16279	1	2
669	1	1	1	43	2	2	1	2	2	1	2	3	2	1	1	1	0	1	3	137	12	1.33333	1	5
252	0	0	1	32	2	1	2	3	1	1	2	3	2	2	1	2	0	1	3	189	0	1.07527	1	2
252	0	0	1	32	2	1	2	3	1	1	2	3	2	2	1	2	0	1	3	189	3	1.14943	1	2
252	0	0	1	32	2	1	2	3	1	1	2	3	2	2	1	2	0	1	3	189	6	1.1236	0	3
252	0	0	1	32	2	1	2	3	1	1	2	3	2	2	1	2	0	1	3	189	9	1.16279	1	7
252	0	0	1	32	2	1	2	3	1	1	2	3	2	2	1	2	0	1	3	189	12	1.33333	.	.
722	0	1	0	32	2	2	1	3	1	2	1	3	2	2	1	1	0	1	3	407	0	1.07527	0	1
722	0	1	0	32	2	2	1	3	1	2	1	3	2	2	1	1	0	1	3	407	3	1.14943	0	1
722	0	1	0	32	2	2	1	3	1	2	1	3	2	2	1	1	0	1	3	407	6	1.1236	1	7
722	0	1	0	32	2	2	1	3	1	2	1	3	2	2	1	1	0	1	3	407	9	1.16279	0	1
722	0	1	0	32	2	2	1	3	1	2	1	3	2	2	1	1	0	1	3	407	12	1.33333	0	1
198	1	1	1	36	2	1	1	2	2	2	2	3	2	3	1	2	0	1	3	625	0	1.07527	.	.
198	1	1	1	36	2	1	1	2	2	2	2	3	2	3	1	2	0	1	3	625	3	1.14943	.	.
198	1	1	1	36	2	1	1	2	2	2	2	3	2	3	1	2	0	1	3	625	6	1.1236	0	3
198	1	1	1	36	2	1	1	2	2	2	2	3	2	3	1	2	0	1	3	625	9	1.16279	0	3
198	1	1	1	36	2	1	1	2	2	2	2	3	2	3	1	2	0	1	3	625	12	1.33333	0	3
406	0	1	0	27	2	2	2	3	1	2	2	3	2	2	1	1	0	2	.	331	0	1.07527	0	1
406	0	1	0	27	2	2	2	3	1	2	2	3	2	2	1	1	0	2	.	331	3	1.14943	.	.
406	0	1	0	27	2	2	2	3	1	2	2	3	2	2	1	1	0	2	.	331	6	1.1236	0	1
406	0	1	0	27	2	2	2	3	1	2	2	3	2	2	1	1	0	2	.	331	9	1.16279	0	3
406	0	1	0	27	2	2	2	3	1	2	2	3	2	2	1	1	0	2	.	331	12	1.33333	.	.
170	1	0	1	29	2	1	1	3	1	2	2	3	2	2	1	2	0	1	3	691	0	1.07527	1	2
170	1	0	1	29	2	1	1	3	1	2	2	3	2	2	1	2	0	1	3	691	3	1.14943	0	3
170	1	0	1	29	2	1	1	3	1	2	2	3	2	2	1	2	0	1	3	691	6	1.1236	0	1
170	1	0	1	29	2	1	1	3	1	2	2	3	2	2	1	2	0	1	3	691	9	1.16279	.	.
170	1	0	1	29	2	1	1	3	1	2	2	3	2	2	1	2	0	1	3	691	12	1.33333	1	2
191	0	0	0	29	2	2	1	3	2	2	1	3	2	1	1	1	0	1	3	394	0	1.07527	1	2
191	0	0	0	29	2	2	1	3	2	2	1	3	2	1	1	1	0	1	3	394	3	1.14943	0	3
191	0	0	0	29	2	2	1	3	2	2	1	3	2	1	1	1	0	1	3	394	6	1.1236	0	3
191	0	0	0	29	2	2	1	3	2	2	1	3	2	1	1	1	0	1	3	394	9	1.16279	1	2
191	0	0	0	29	2	2	1	3	2	2	1	3	2	1	1	1	0	1	3	394	12	1.33333	1	2
210	1	1	0	36	2	2	1	3	2	2	2	3	2	3	1	1	0	1	3	594	0	1.07527	1	2
210	1	1	0	36	2	2	1	3	2	2	2	3	2	3	1	1	0	1	3	594	3	1.14943	1	7
210	1	1	0	36	2	2	1	3	2	2	2	3	2	3	1	1	0	1	3	594	6	1.1236	1	7
210	1	1	0	36	2	2	1	3	2	2	2	3	2	3	1	1	0	1	3	594	9	1.16279	1	7
210	1	1	0	36	2	2	1	3	2	2	2	3	2	3	1	1	0	1	3	594	12	1.33333	1	7
346	1	1	0	30	2	2	1	2	2	2	2	3	2	1	1	1	0	1	3	1308	0	1.07527	1	2
346	1	1	0	30	2	2	1	2	2	2	2	3	2	1	1	1	0	1	3	1308	3	1.14943	1	2
346	1	1	0	30	2	2	1	2	2	2	2	3	2	1	1	1	0	1	3	1308	6	1.1236	1	2
346	1	1	0	30	2	2	1	2	2	2	2	3	2	1	1	1	0	1	3	1308	9	1.16279	1	5
346	1	1	0	30	2	2	1	2	2	2	2	3	2	1	1	1	0	1	3	1308	12	1.33333	1	6
153	1	0	0	22	1	2	1	3	1	2	2	3	2	1	1	1	0	2	.	788	0	1.07527	1	2
153	1	0	0	22	1	2	1	3	1	2	2	3	2	1	1	1	0	2	.	788	3	1.14943	1	2
153	1	0	0	22	1	2	1	3	1	2	2	3	2	1	1	1	0	2	.	788	6	1.1236	1	2
153	1	0	0	22	1	2	1	3	1	2	2	3	2	1	1	1	0	2	.	788	9	1.16279	0	1
153	1	0	0	22	1	2	1	3	1	2	2	3	2	1	1	1	0	2	.	788	12	1.33333	1	2
442	0	1	0	54	3	1	2	2	2	2	2	3	2	3	1	2	0	1	3	361	0	1.07527	1	2
442	0	1	0	54	3	1	2	2	2	2	2	3	2	3	1	2	0	1	3	361	3	1.14943	1	2
442	0	1	0	54	3	1	2	2	2	2	2	3	2	3	1	2	0	1	3	361	6	1.1236	1	2
442	0	1	0	54	3	1	2	2	2	2	2	3	2	3	1	2	0	1	3	361	9	1.16279	1	2
442	0	1	0	54	3	1	2	2	2	2	2	3	2	3	1	2	0	1	3	361	12	1.33333	1	2
116	0	1	0	43	2	2	2	3	1	2	2	3	2	2	1	1	0	1	3	996	0	1.07527	1	2
116	0	1	0	43	2	2	2	3	1	2	2	3	2	2	1	1	0	1	3	996	3	1.14943	1	2
116	0	1	0	43	2	2	2	3	1	2	2	3	2	2	1	1	0	1	3	996	6	1.1236	1	2
116	0	1	0	43	2	2	2	3	1	2	2	3	2	2	1	1	0	1	3	996	9	1.16279	1	2
116	0	1	0	43	2	2	2	3	1	2	2	3	2	2	1	1	0	1	3	996	12	1.33333	1	2
401	1	1	0	38	2	2	2	3	1	2	2	3	2	3	1	1	0	2	.	527	0	1.07527	1	2
401	1	1	0	38	2	2	2	3	1	2	2	3	2	3	1	1	0	2	.	527	3	1.14943	1	2
401	1	1	0	38	2	2	2	3	1	2	2	3	2	3	1	1	0	2	.	527	6	1.1236	1	2
401	1	1	0	38	2	2	2	3	1	2	2	3	2	3	1	1	0	2	.	527	9	1.16279	1	2
401	1	1	0	38	2	2	2	3	1	2	2	3	2	3	1	1	0	2	.	527	12	1.33333	1	2
419	1	1	0	49	3	1	2	3	2	2	2	3	2	2	1	1	0	1	3	507	0	1.07527	1	2
419	1	1	0	49	3	1	2	3	2	2	2	3	2	2	1	1	0	1	3	507	3	1.14943	1	2
419	1	1	0	49	3	1	2	3	2	2	2	3	2	2	1	1	0	1	3	507	6	1.1236	1	2
419	1	1	0	49	3	1	2	3	2	2	2	3	2	2	1	1	0	1	3	507	9	1.16279	1	2
419	1	1	0	49	3	1	2	3	2	2	2	3	2	2	1	1	0	1	3	507	12	1.33333	1	2
275	0	0	0	32	2	1	2	2	1	1	2	3	2	1	1	2	0	1	3	299	0	1.07527	0	3
275	0	0	0	32	2	1	2	2	1	1	2	3	2	1	1	2	0	1	3	299	3	1.14943	0	3
275	0	0	0	32	2	1	2	2	1	1	2	3	2	1	1	2	0	1	3	299	6	1.1236	0	3
275	0	0	0	32	2	1	2	2	1	1	2	3	2	1	1	2	0	1	3	299	9	1.16279	0	3
275	0	0	0	32	2	1	2	2	1	1	2	3	2	1	1	2	0	1	3	299	12	1.33333	0	3
104	0	1	0	35	2	2	1	2	2	1	2	3	2	3	1	1	0	1	3	504	0	1.07527	1	7
104	0	1	0	35	2	2	1	2	2	1	2	3	2	3	1	1	0	1	3	504	3	1.14943	1	4
104	0	1	0	35	2	2	1	2	2	1	2	3	2	3	1	1	0	1	3	504	6	1.1236	0	3
104	0	1	0	35	2	2	1	2	2	1	2	3	2	3	1	1	0	1	3	504	9	1.16279	0	3
104	0	1	0	35	2	2	1	2	2	1	2	3	2	3	1	1	0	1	3	504	12	1.33333	0	3
490	0	1	0	36	2	2	1	3	1	2	2	3	2	2	1	1	0	1	3	370	0	1.07527	0	3
490	0	1	0	36	2	2	1	3	1	2	2	3	2	2	1	1	0	1	3	370	3	1.14943	0	3
490	0	1	0	36	2	2	1	3	1	2	2	3	2	2	1	1	0	1	3	370	6	1.1236	0	3
490	0	1	0	36	2	2	1	3	1	2	2	3	2	2	1	1	0	1	3	370	9	1.16279	1	4
490	0	1	0	36	2	2	1	3	1	2	2	3	2	2	1	1	0	1	3	370	12	1.33333	0	3
70	0	1	0	53	3	2	1	2	2	2	2	3	2	2	1	1	0	1	3	432	0	1.07527	1	2
70	0	1	0	53	3	2	1	2	2	2	2	3	2	2	1	1	0	1	3	432	3	1.14943	1	2
70	0	1	0	53	3	2	1	2	2	2	2	3	2	2	1	1	0	1	3	432	6	1.1236	0	1
70	0	1	0	53	3	2	1	2	2	2	2	3	2	2	1	1	0	1	3	432	9	1.16279	1	2
70	0	1	0	53	3	2	1	2	2	2	2	3	2	2	1	1	0	1	3	432	12	1.33333	1	2
277	0	1	0	57	3	2	1	2	1	1	2	3	2	1	1	1	0	1	3	625	0	1.07527	1	7
277	0	1	0	57	3	2	1	2	1	1	2	3	2	1	1	1	0	1	3	625	3	1.14943	1	2
277	0	1	0	57	3	2	1	2	1	1	2	3	2	1	1	1	0	1	3	625	6	1.1236	1	2
277	0	1	0	57	3	2	1	2	1	1	2	3	2	1	1	1	0	1	3	625	9	1.16279	.	.
277	0	1	0	57	3	2	1	2	1	1	2	3	2	1	1	1	0	1	3	625	12	1.33333	1	2
47	1	1	1	39	2	2	1	2	2	2	2	3	2	1	1	1	0	1	3	897	0	1.07527	0	1
47	1	1	1	39	2	2	1	2	2	2	2	3	2	1	1	1	0	1	3	897	3	1.14943	1	2
47	1	1	1	39	2	2	1	2	2	2	2	3	2	1	1	1	0	1	3	897	6	1.1236	1	2
47	1	1	1	39	2	2	1	2	2	2	2	3	2	1	1	1	0	1	3	897	9	1.16279	1	2
47	1	1	1	39	2	2	1	2	2	2	2	3	2	1	1	1	0	1	3	897	12	1.33333	1	2
744	1	1	0	49	3	2	1	2	2	2	2	3	2	1	1	1	0	.	.	.	0	1.07527	1	2
744	1	1	0	49	3	2	1	2	2	2	2	3	2	1	1	1	0	.	.	.	3	1.14943	1	2
744	1	1	0	49	3	2	1	2	2	2	2	3	2	1	1	1	0	.	.	.	6	1.1236	1	2
744	1	1	0	49	3	2	1	2	2	2	2	3	2	1	1	1	0	.	.	.	9	1.16279	1	2
744	1	1	0	49	3	2	1	2	2	2	2	3	2	1	1	1	0	.	.	.	12	1.33333	1	7
254	0	1	0	42	2	1	1	2	2	2	2	3	2	3	1	2	0	1	3	520	0	1.07527	0	3
254	0	1	0	42	2	1	1	2	2	2	2	3	2	3	1	2	0	1	3	520	3	1.14943	0	3
254	0	1	0	42	2	1	1	2	2	2	2	3	2	3	1	2	0	1	3	520	6	1.1236	0	3
254	0	1	0	42	2	1	1	2	2	2	2	3	2	3	1	2	0	1	3	520	9	1.16279	1	2
254	0	1	0	42	2	1	1	2	2	2	2	3	2	3	1	2	0	1	3	520	12	1.33333	1	7
501	0	0	1	41	2	1	1	3	2	2	2	3	2	3	1	2	0	1	3	515	0	1.07527	.	.
501	0	0	1	41	2	1	1	3	2	2	2	3	2	3	1	2	0	1	3	515	3	1.14943	1	2
501	0	0	1	41	2	1	1	3	2	2	2	3	2	3	1	2	0	1	3	515	6	1.1236	1	7
501	0	0	1	41	2	1	1	3	2	2	2	3	2	3	1	2	0	1	3	515	9	1.16279	1	7
501	0	0	1	41	2	1	1	3	2	2	2	3	2	3	1	2	0	1	3	515	12	1.33333	0	3
617	0	1	0	42	2	2	1	2	2	2	N	3	2	1	1	1	0	1	3	580	0	1.07527	.	.
617	0	1	0	42	2	2	1	2	2	2	N	3	2	1	1	1	0	1	3	580	3	1.14943	.	.
617	0	1	0	42	2	2	1	2	2	2	N	3	2	1	1	1	0	1	3	580	6	1.1236	.	.
617	0	1	0	42	2	2	1	2	2	2	N	3	2	1	1	1	0	1	3	580	9	1.16279	0	1
617	0	1	0	42	2	2	1	2	2	2	N	3	2	1	1	1	0	1	3	580	12	1.33333	.	.
76	1	1	0	31	2	2	1	3	2	2	2	3	2	1	1	1	0	2	.	491	0	1.07527	1	2
76	1	1	0	31	2	2	1	3	2	2	2	3	2	1	1	1	0	2	.	491	3	1.14943	1	2
76	1	1	0	31	2	2	1	3	2	2	2	3	2	1	1	1	0	2	.	491	6	1.1236	1	2
76	1	1	0	31	2	2	1	3	2	2	2	3	2	1	1	1	0	2	.	491	9	1.16279	1	2
76	1	1	0	31	2	2	1	3	2	2	2	3	2	1	1	1	0	2	.	491	12	1.33333	0	1
652	1	0	0	39	2	2	1	2	2	2	2	3	2	1	1	1	0	1	3	771	0	1.07527	1	6
652	1	0	0	39	2	2	1	2	2	2	2	3	2	1	1	1	0	1	3	771	3	1.14943	1	2
652	1	0	0	39	2	2	1	2	2	2	2	3	2	1	1	1	0	1	3	771	6	1.1236	1	2
652	1	0	0	39	2	2	1	2	2	2	2	3	2	1	1	1	0	1	3	771	9	1.16279	1	2
652	1	0	0	39	2	2	1	2	2	2	2	3	2	1	1	1	0	1	3	771	12	1.33333	0	1
128	0	0	0	38	2	2	1	3	1	2	2	3	2	2	1	1	0	1	3	293	0	1.07527	0	1
128	0	0	0	38	2	2	1	3	1	2	2	3	2	2	1	1	0	1	3	293	3	1.14943	1	2
128	0	0	0	38	2	2	1	3	1	2	2	3	2	2	1	1	0	1	3	293	6	1.1236	1	2
128	0	0	0	38	2	2	1	3	1	2	2	3	2	2	1	1	0	1	3	293	9	1.16279	1	2
128	0	0	0	38	2	2	1	3	1	2	2	3	2	2	1	1	0	1	3	293	12	1.33333	1	2
283	0	1	0	41	2	2	1	2	1	2	2	3	2	1	1	1	0	1	3	225	0	1.07527	1	2
283	0	1	0	41	2	2	1	2	1	2	2	3	2	1	1	1	0	1	3	225	3	1.14943	0	1
283	0	1	0	41	2	2	1	2	1	2	2	3	2	1	1	1	0	1	3	225	6	1.1236	1	2
283	0	1	0	41	2	2	1	2	1	2	2	3	2	1	1	1	0	1	3	225	9	1.16279	1	2
283	0	1	0	41	2	2	1	2	1	2	2	3	2	1	1	1	0	1	3	225	12	1.33333	1	7
409	1	1	0	42	2	1	1	2	2	2	2	3	2	3	1	2	0	1	3	525	0	1.07527	0	3
409	1	1	0	42	2	1	1	2	2	2	2	3	2	3	1	2	0	1	3	525	3	1.14943	0	3
409	1	1	0	42	2	1	1	2	2	2	2	3	2	3	1	2	0	1	3	525	6	1.1236	.	.
409	1	1	0	42	2	1	1	2	2	2	2	3	2	3	1	2	0	1	3	525	9	1.16279	0	3
409	1	1	0	42	2	1	1	2	2	2	2	3	2	3	1	2	0	1	3	525	12	1.33333	0	3
557	0	0	0	44	2	2	1	3	1	1	2	3	2	1	1	1	0	1	3	.	0	1.07527	0	1
557	0	0	0	44	2	2	1	3	1	1	2	3	2	1	1	1	0	1	3	.	3	1.14943	0	1
557	0	0	0	44	2	2	1	3	1	1	2	3	2	1	1	1	0	1	3	.	6	1.1236	1	2
557	0	0	0	44	2	2	1	3	1	1	2	3	2	1	1	1	0	1	3	.	9	1.16279	1	2
557	0	0	0	44	2	2	1	3	1	1	2	3	2	1	1	1	0	1	3	.	12	1.33333	0	1
644	1	0	0	31	2	2	1	3	2	1	2	3	2	3	1	1	1	1	3	551	0	1.07527	.	.
644	1	0	0	31	2	2	1	3	2	1	2	3	2	3	1	1	1	1	3	551	3	1.14943	1	2
644	1	0	0	31	2	2	1	3	2	1	2	3	2	3	1	1	1	1	3	551	6	1.1236	1	2
644	1	0	0	31	2	2	1	3	2	1	2	3	2	3	1	1	1	1	3	551	9	1.16279	1	2
644	1	0	0	31	2	2	1	3	2	1	2	3	2	3	1	1	1	1	3	551	12	1.33333	1	2
25	0	0	0	38	2	2	1	2	2	1	2	3	2	2	1	2	0	1	3	.	0	1.07527	1	2
25	0	0	0	38	2	2	1	2	2	1	2	3	2	2	1	2	0	1	3	.	3	1.14943	.	.
25	0	0	0	38	2	2	1	2	2	1	2	3	2	2	1	2	0	1	3	.	6	1.1236	0	1
25	0	0	0	38	2	2	1	2	2	1	2	3	2	2	1	2	0	1	3	.	9	1.16279	1	2
25	0	0	0	38	2	2	1	2	2	1	2	3	2	2	1	2	0	1	3	.	12	1.33333	1	2
542	0	1	0	43	2	2	1	3	2	1	2	3	2	1	1	1	0	1	3	411	0	1.07527	1	2
542	0	1	0	43	2	2	1	3	2	1	2	3	2	1	1	1	0	1	3	411	3	1.14943	1	2
542	0	1	0	43	2	2	1	3	2	1	2	3	2	1	1	1	0	1	3	411	6	1.1236	1	2
542	0	1	0	43	2	2	1	3	2	1	2	3	2	1	1	1	0	1	3	411	9	1.16279	1	2
542	0	1	0	43	2	2	1	3	2	1	2	3	2	1	1	1	0	1	3	411	12	1.33333	1	2
550	0	0	0	53	3	1	1	3	2	2	2	3	2	2	1	2	0	1	3	260	0	1.07527	0	3
550	0	0	0	53	3	1	1	3	2	2	2	3	2	2	1	2	0	1	3	260	3	1.14943	0	3
550	0	0	0	53	3	1	1	3	2	2	2	3	2	2	1	2	0	1	3	260	6	1.1236	0	3
550	0	0	0	53	3	1	1	3	2	2	2	3	2	2	1	2	0	1	3	260	9	1.16279	0	3
550	0	0	0	53	3	1	1	3	2	2	2	3	2	2	1	2	0	1	3	260	12	1.33333	0	1
357	0	1	0	39	2	2	1	3	1	2	2	3	2	1	1	1	0	1	3	259	0	1.07527	.	.
357	0	1	0	39	2	2	1	3	1	2	2	3	2	1	1	1	0	1	3	259	3	1.14943	0	1
357	0	1	0	39	2	2	1	3	1	2	2	3	2	1	1	1	0	1	3	259	6	1.1236	.	.
357	0	1	0	39	2	2	1	3	1	2	2	3	2	1	1	1	0	1	3	259	9	1.16279	.	.
357	0	1	0	39	2	2	1	3	1	2	2	3	2	1	1	1	0	1	3	259	12	1.33333	.	.
300	0	0	0	38	2	2	1	2	2	2	2	3	2	3	1	1	0	1	3	443	0	1.07527	0	1
300	0	0	0	38	2	2	1	2	2	2	2	3	2	3	1	1	0	1	3	443	3	1.14943	1	2
300	0	0	0	38	2	2	1	2	2	2	2	3	2	3	1	1	0	1	3	443	6	1.1236	0	3
300	0	0	0	38	2	2	1	2	2	2	2	3	2	3	1	1	0	1	3	443	9	1.16279	1	7
300	0	0	0	38	2	2	1	2	2	2	2	3	2	3	1	1	0	1	3	443	12	1.33333	1	2
211	0	0	0	37	2	2	1	2	1	1	2	3	2	1	1	1	0	1	3	831	0	1.07527	1	2
211	0	0	0	37	2	2	1	2	1	1	2	3	2	1	1	1	0	1	3	831	3	1.14943	1	2
211	0	0	0	37	2	2	1	2	1	1	2	3	2	1	1	1	0	1	3	831	6	1.1236	0	1
211	0	0	0	37	2	2	1	2	1	1	2	3	2	1	1	1	0	1	3	831	9	1.16279	1	2
211	0	0	0	37	2	2	1	2	1	1	2	3	2	1	1	1	0	1	3	831	12	1.33333	1	2
11	0	1	0	33	2	2	1	3	1	2	2	3	2	1	1	1	0	1	3	679	0	1.07527	1	5
11	0	1	0	33	2	2	1	3	1	2	2	3	2	1	1	1	0	1	3	679	3	1.14943	1	2
11	0	1	0	33	2	2	1	3	1	2	2	3	2	1	1	1	0	1	3	679	6	1.1236	1	7
11	0	1	0	33	2	2	1	3	1	2	2	3	2	1	1	1	0	1	3	679	9	1.16279	1	5
11	0	1	0	33	2	2	1	3	1	2	2	3	2	1	1	1	0	1	3	679	12	1.33333	1	5
648	1	1	0	40	2	2	1	3	2	2	2	3	2	1	1	1	0	1	3	733	0	1.07527	1	2
648	1	1	0	40	2	2	1	3	2	2	2	3	2	1	1	1	0	1	3	733	3	1.14943	1	2
648	1	1	0	40	2	2	1	3	2	2	2	3	2	1	1	1	0	1	3	733	6	1.1236	1	2
648	1	1	0	40	2	2	1	3	2	2	2	3	2	1	1	1	0	1	3	733	9	1.16279	1	2
648	1	1	0	40	2	2	1	3	2	2	2	3	2	1	1	1	0	1	3	733	12	1.33333	1	2
624	1	1	0	40	2	2	1	3	3	2	2	3	2	2	1	1	0	1	2	577	0	1.07527	1	2
624	1	1	0	40	2	2	1	3	3	2	2	3	2	2	1	1	0	1	2	577	3	1.14943	.	.
624	1	1	0	40	2	2	1	3	3	2	2	3	2	2	1	1	0	1	2	577	6	1.1236	1	2
624	1	1	0	40	2	2	1	3	3	2	2	3	2	2	1	1	0	1	2	577	9	1.16279	1	4
624	1	1	0	40	2	2	1	3	3	2	2	3	2	2	1	1	0	1	2	577	12	1.33333	1	4
703	0	1	0	31	2	2	1	3	2	2	2	3	2	2	1	1	0	1	3	899	0	1.07527	1	2
703	0	1	0	31	2	2	1	3	2	2	2	3	2	2	1	1	0	1	3	899	3	1.14943	1	7
703	0	1	0	31	2	2	1	3	2	2	2	3	2	2	1	1	0	1	3	899	6	1.1236	1	2
703	0	1	0	31	2	2	1	3	2	2	2	3	2	2	1	1	0	1	3	899	9	1.16279	1	2
703	0	1	0	31	2	2	1	3	2	2	2	3	2	2	1	1	0	1	3	899	12	1.33333	1	2
397	1	1	0	33	2	2	1	3	2	2	2	3	2	1	1	1	0	1	3	176	0	1.07527	1	2
397	1	1	0	33	2	2	1	3	2	2	2	3	2	1	1	1	0	1	3	176	3	1.14943	.	2
397	1	1	0	33	2	2	1	3	2	2	2	3	2	1	1	1	0	1	3	176	6	1.1236	.	1
397	1	1	0	33	2	2	1	3	2	2	2	3	2	1	1	1	0	1	3	176	9	1.16279	1	1
397	1	1	0	33	2	2	1	3	2	2	2	3	2	1	1	1	0	1	3	176	12	1.33333	0	1
414	0	1	0	38	2	2	1	2	3	2	2	3	2	3	1	1	0	1	3	572	0	1.07527	1	2
414	0	1	0	38	2	2	1	2	3	2	2	3	2	3	1	1	0	1	3	572	3	1.14943	1	2
414	0	1	0	38	2	2	1	2	3	2	2	3	2	3	1	1	0	1	3	572	6	1.1236	1	2
414	0	1	0	38	2	2	1	2	3	2	2	3	2	3	1	1	0	1	3	572	9	1.16279	1	2
414	0	1	0	38	2	2	1	2	3	2	2	3	2	3	1	1	0	1	3	572	12	1.33333	0	3
684	0	1	0	46	3	2	1	2	2	2	2	3	2	3	1	1	0	1	3	757	0	1.07527	0	3
684	0	1	0	46	3	2	1	2	2	2	2	3	2	3	1	1	0	1	3	757	3	1.14943	0	1
684	0	1	0	46	3	2	1	2	2	2	2	3	2	3	1	1	0	1	3	757	6	1.1236	0	3
684	0	1	0	46	3	2	1	2	2	2	2	3	2	3	1	1	0	1	3	757	9	1.16279	0	3
684	0	1	0	46	3	2	1	2	2	2	2	3	2	3	1	1	0	1	3	757	12	1.33333	0	1
319	1	1	0	31	2	2	1	2	1	1	1	3	2	2	1	1	0	1	3	735	0	1.07527	1	2
319	1	1	0	31	2	2	1	2	1	1	1	3	2	2	1	1	0	1	3	735	3	1.14943	0	3
319	1	1	0	31	2	2	1	2	1	1	1	3	2	2	1	1	0	1	3	735	6	1.1236	0	1
319	1	1	0	31	2	2	1	2	1	1	1	3	2	2	1	1	0	1	3	735	9	1.16279	1	2
319	1	1	0	31	2	2	1	2	1	1	1	3	2	2	1	1	0	1	3	735	12	1.33333	1	2
569	0	0	1	46	3	1	1	2	2	2	2	3	2	3	1	2	0	1	3	843	0	1.07527	0	3
569	0	0	1	46	3	1	1	2	2	2	2	3	2	3	1	2	0	1	3	843	3	1.14943	0	3
569	0	0	1	46	3	1	1	2	2	2	2	3	2	3	1	2	0	1	3	843	6	1.1236	.	3
569	0	0	1	46	3	1	1	2	2	2	2	3	2	3	1	2	0	1	3	843	9	1.16279	.	3
569	0	0	1	46	3	1	1	2	2	2	2	3	2	3	1	2	0	1	3	843	12	1.33333	.	3
146	0	0	0	32	2	2	1	2	2	2	2	3	2	1	1	1	0	1	3	635	0	1.07527	1	2
146	0	0	0	32	2	2	1	2	2	2	2	3	2	1	1	1	0	1	3	635	3	1.14943	1	2
146	0	0	0	32	2	2	1	2	2	2	2	3	2	1	1	1	0	1	3	635	6	1.1236	1	2
146	0	0	0	32	2	2	1	2	2	2	2	3	2	1	1	1	0	1	3	635	9	1.16279	1	2
146	0	0	0	32	2	2	1	2	2	2	2	3	2	1	1	1	0	1	3	635	12	1.33333	1	7
230	0	0	0	47	3	1	2	3	2	2	2	3	2	1	1	1	0	1	3	986	0	1.07527	1	2
230	0	0	0	47	3	1	2	3	2	2	2	3	2	1	1	1	0	1	3	986	3	1.14943	1	7
230	0	0	0	47	3	1	2	3	2	2	2	3	2	1	1	1	0	1	3	986	6	1.1236	1	2
230	0	0	0	47	3	1	2	3	2	2	2	3	2	1	1	1	0	1	3	986	9	1.16279	1	7
230	0	0	0	47	3	1	2	3	2	2	2	3	2	1	1	1	0	1	3	986	12	1.33333	1	7
352	0	0	0	36	2	2	1	3	2	2	2	3	2	1	1	1	0	2	.	968	0	1.07527	1	2
352	0	0	0	36	2	2	1	3	2	2	2	3	2	1	1	1	0	2	.	968	3	1.14943	1	2
352	0	0	0	36	2	2	1	3	2	2	2	3	2	1	1	1	0	2	.	968	6	1.1236	1	2
352	0	0	0	36	2	2	1	3	2	2	2	3	2	1	1	1	0	2	.	968	9	1.16279	1	2
352	0	0	0	36	2	2	1	3	2	2	2	3	2	1	1	1	0	2	.	968	12	1.33333	1	2
149	1	1	1	32	2	1	1	3	2	1	2	3	2	1	1	2	0	1	3	549	0	1.07527	0	3
149	1	1	1	32	2	1	1	3	2	1	2	3	2	1	1	2	0	1	3	549	3	1.14943	0	1
149	1	1	1	32	2	1	1	3	2	1	2	3	2	1	1	2	0	1	3	549	6	1.1236	0	1
149	1	1	1	32	2	1	1	3	2	1	2	3	2	1	1	2	0	1	3	549	9	1.16279	0	1
149	1	1	1	32	2	1	1	3	2	1	2	3	2	1	1	2	0	1	3	549	12	1.33333	.	.
629	0	0	0	50	3	2	1	3	2	2	2	3	2	1	1	1	0	1	3	641	0	1.07527	1	2
629	0	0	0	50	3	2	1	3	2	2	2	3	2	1	1	1	0	1	3	641	3	1.14943	1	2
629	0	0	0	50	3	2	1	3	2	2	2	3	2	1	1	1	0	1	3	641	6	1.1236	1	2
629	0	0	0	50	3	2	1	3	2	2	2	3	2	1	1	1	0	1	3	641	9	1.16279	.	.
629	0	0	0	50	3	2	1	3	2	2	2	3	2	1	1	1	0	1	3	641	12	1.33333	1	2
540	0	1	0	40	2	1	1	3	2	2	2	3	1	1	1	2	1	1	3	181	0	1.07527	1	7
540	0	1	0	40	2	1	1	3	2	2	2	3	1	1	1	2	1	1	3	181	3	1.14943	1	2
540	0	1	0	40	2	1	1	3	2	2	2	3	1	1	1	2	1	1	3	181	6	1.1236	1	7
540	0	1	0	40	2	1	1	3	2	2	2	3	1	1	1	2	1	1	3	181	9	1.16279	1	5
540	0	1	0	40	2	1	1	3	2	2	2	3	1	1	1	2	1	1	3	181	12	1.33333	1	7
682	0	1	1	39	2	1	2	3	2	2	2	3	2	1	1	2	0	1	3	167	0	1.07527	.	3
682	0	1	1	39	2	1	2	3	2	2	2	3	2	1	1	2	0	1	3	167	3	1.14943	0	3
682	0	1	1	39	2	1	2	3	2	2	2	3	2	1	1	2	0	1	3	167	6	1.1236	0	3
682	0	1	1	39	2	1	2	3	2	2	2	3	2	1	1	2	0	1	3	167	9	1.16279	0	3
682	0	1	1	39	2	1	2	3	2	2	2	3	2	1	1	2	0	1	3	167	12	1.33333	0	3
579	1	1	1	37	2	1	1	3	2	2	2	3	2	1	1	2	0	1	3	389	0	1.07527	1	2
579	1	1	1	37	2	1	1	3	2	2	2	3	2	1	1	2	0	1	3	389	3	1.14943	1	2
579	1	1	1	37	2	1	1	3	2	2	2	3	2	1	1	2	0	1	3	389	6	1.1236	1	2
579	1	1	1	37	2	1	1	3	2	2	2	3	2	1	1	2	0	1	3	389	9	1.16279	1	2
579	1	1	1	37	2	1	1	3	2	2	2	3	2	1	1	2	0	1	3	389	12	1.33333	.	.
114	0	0	0	44	2	1	2	2	2	2	2	3	2	2	1	2	0	1	3	241	0	1.07527	1	2
114	0	0	0	44	2	1	2	2	2	2	2	3	2	2	1	2	0	1	3	241	3	1.14943	0	1
114	0	0	0	44	2	1	2	2	2	2	2	3	2	2	1	2	0	1	3	241	6	1.1236	0	1
114	0	0	0	44	2	1	2	2	2	2	2	3	2	2	1	2	0	1	3	241	9	1.16279	.	.
114	0	0	0	44	2	1	2	2	2	2	2	3	2	2	1	2	0	1	3	241	12	1.33333	.	.
63	1	1	0	44	2	2	1	3	2	2	2	3	2	2	1	1	0	1	3	470	0	1.07527	1	2
63	1	1	0	44	2	2	1	3	2	2	2	3	2	2	1	1	0	1	3	470	3	1.14943	1	2
63	1	1	0	44	2	2	1	3	2	2	2	3	2	2	1	1	0	1	3	470	6	1.1236	1	2
63	1	1	0	44	2	2	1	3	2	2	2	3	2	2	1	1	0	1	3	470	9	1.16279	1	2
63	1	1	0	44	2	2	1	3	2	2	2	3	2	2	1	1	0	1	3	470	12	1.33333	1	2
258	0	1	1	37	2	1	1	2	2	1	2	3	2	2	1	2	0	1	3	331	0	1.07527	1	4
258	0	1	1	37	2	1	1	2	2	1	2	3	2	2	1	2	0	1	3	331	3	1.14943	1	2
258	0	1	1	37	2	1	1	2	2	1	2	3	2	2	1	2	0	1	3	331	6	1.1236	1	7
258	0	1	1	37	2	1	1	2	2	1	2	3	2	2	1	2	0	1	3	331	9	1.16279	1	4
258	0	1	1	37	2	1	1	2	2	1	2	3	2	2	1	2	0	1	3	331	12	1.33333	1	5
316	0	0	0	40	2	2	2	2	2	1	N	3	2	2	1	1	0	1	3	359	0	1.07527	1	7
316	0	0	0	40	2	2	2	2	2	1	N	3	2	2	1	1	0	1	3	359	3	1.14943	.	7
316	0	0	0	40	2	2	2	2	2	1	N	3	2	2	1	1	0	1	3	359	6	1.1236	.	7
316	0	0	0	40	2	2	2	2	2	1	N	3	2	2	1	1	0	1	3	359	9	1.16279	.	7
316	0	0	0	40	2	2	2	2	2	1	N	3	2	2	1	1	0	1	3	359	12	1.33333	.	7
82	0	1	0	41	2	2	1	3	1	1	2	3	2	1	1	1	0	1	3	450	0	1.07527	1	2
82	0	1	0	41	2	2	1	3	1	1	2	3	2	1	1	1	0	1	3	450	3	1.14943	1	2
82	0	1	0	41	2	2	1	3	1	1	2	3	2	1	1	1	0	1	3	450	6	1.1236	1	2
82	0	1	0	41	2	2	1	3	1	1	2	3	2	1	1	1	0	1	3	450	9	1.16279	1	2
82	0	1	0	41	2	2	1	3	1	1	2	3	2	1	1	1	0	1	3	450	12	1.33333	1	2
66	0	1	1	54	3	1	1	2	2	2	2	3	2	3	1	2	0	1	3	272	0	1.07527	0	3
66	0	1	1	54	3	1	1	2	2	2	2	3	2	3	1	2	0	1	3	272	3	1.14943	0	3
66	0	1	1	54	3	1	1	2	2	2	2	3	2	3	1	2	0	1	3	272	6	1.1236	0	3
66	0	1	1	54	3	1	1	2	2	2	2	3	2	3	1	2	0	1	3	272	9	1.16279	0	3
66	0	1	1	54	3	1	1	2	2	2	2	3	2	3	1	2	0	1	3	272	12	1.33333	1	2
643	1	1	1	51	3	2	1	2	2	2	2	3	2	3	1	1	0	1	3	737	0	1.07527	0	3
643	1	1	1	51	3	2	1	2	2	2	2	3	2	3	1	1	0	1	3	737	3	1.14943	0	3
643	1	1	1	51	3	2	1	2	2	2	2	3	2	3	1	1	0	1	3	737	6	1.1236	0	3
643	1	1	1	51	3	2	1	2	2	2	2	3	2	3	1	1	0	1	3	737	9	1.16279	0	3
643	1	1	1	51	3	2	1	2	2	2	2	3	2	3	1	1	0	1	3	737	12	1.33333	.	.
560	1	1	1	35	2	2	1	2	2	2	2	3	2	2	1	1	0	2	.	591	0	1.07527	0	3
560	1	1	1	35	2	2	1	2	2	2	2	3	2	2	1	1	0	2	.	591	3	1.14943	0	3
560	1	1	1	35	2	2	1	2	2	2	2	3	2	2	1	1	0	2	.	591	6	1.1236	1	2
560	1	1	1	35	2	2	1	2	2	2	2	3	2	2	1	1	0	2	.	591	9	1.16279	0	3
560	1	1	1	35	2	2	1	2	2	2	2	3	2	2	1	1	0	2	.	591	12	1.33333	0	3
748	0	1	0	43	2	1	1	3	2	1	2	3	2	2	1	2	0	2	.	429	0	1.07527	0	3
748	0	1	0	43	2	1	1	3	2	1	2	3	2	2	1	2	0	2	.	429	3	1.14943	0	3
748	0	1	0	43	2	1	1	3	2	1	2	3	2	2	1	2	0	2	.	429	6	1.1236	0	3
748	0	1	0	43	2	1	1	3	2	1	2	3	2	2	1	2	0	2	.	429	9	1.16279	0	3
748	0	1	0	43	2	1	1	3	2	1	2	3	2	2	1	2	0	2	.	429	12	1.33333	0	3
689	0	1	1	36	2	1	1	2	2	2	2	3	1	2	1	2	0	1	3	572	0	1.07527	0	3
689	0	1	1	36	2	1	1	2	2	2	2	3	1	2	1	2	0	1	3	572	3	1.14943	0	3
689	0	1	1	36	2	1	1	2	2	2	2	3	1	2	1	2	0	1	3	572	6	1.1236	0	3
689	0	1	1	36	2	1	1	2	2	2	2	3	1	2	1	2	0	1	3	572	9	1.16279	0	3
689	0	1	1	36	2	1	1	2	2	2	2	3	1	2	1	2	0	1	3	572	12	1.33333	1	2
121	1	1	1	38	2	2	1	3	3	2	2	3	1	2	1	1	0	1	3	90	0	1.07527	1	2
121	1	1	1	38	2	2	1	3	3	2	2	3	1	2	1	1	0	1	3	90	3	1.14943	.	2
121	1	1	1	38	2	2	1	3	3	2	2	3	1	2	1	1	0	1	3	90	6	1.1236	1	2
121	1	1	1	38	2	2	1	3	3	2	2	3	1	2	1	1	0	1	3	90	9	1.16279	1	2
121	1	1	1	38	2	2	1	3	3	2	2	3	1	2	1	1	0	1	3	90	12	1.33333	1	2
387	1	1	0	45	3	2	1	2	2	2	2	3	2	3	1	1	0	1	3	343	0	1.07527	1	2
387	1	1	0	45	3	2	1	2	2	2	2	3	2	3	1	1	0	1	3	343	3	1.14943	1	7
387	1	1	0	45	3	2	1	2	2	2	2	3	2	3	1	1	0	1	3	343	6	1.1236	1	2
387	1	1	0	45	3	2	1	2	2	2	2	3	2	3	1	1	0	1	3	343	9	1.16279	1	2
387	1	1	0	45	3	2	1	2	2	2	2	3	2	3	1	1	0	1	3	343	12	1.33333	1	2
299	1	1	1	29	2	2	1	2	1	1	2	3	2	1	1	1	0	2	.	404	0	1.07527	1	4
299	1	1	1	29	2	2	1	2	1	1	2	3	2	1	1	1	0	2	.	404	3	1.14943	1	5
299	1	1	1	29	2	2	1	2	1	1	2	3	2	1	1	1	0	2	.	404	6	1.1236	.	.
299	1	1	1	29	2	2	1	2	1	1	2	3	2	1	1	1	0	2	.	404	9	1.16279	.	.
299	1	1	1	29	2	2	1	2	1	1	2	3	2	1	1	1	0	2	.	404	12	1.33333	1	2
581	0	0	0	43	2	2	2	2	2	2	2	3	2	1	1	1	0	2	.	623	0	1.07527	0	3
581	0	0	0	43	2	2	2	2	2	2	2	3	2	1	1	1	0	2	.	623	3	1.14943	.	7
581	0	0	0	43	2	2	2	2	2	2	2	3	2	1	1	1	0	2	.	623	6	1.1236	1	3
581	0	0	0	43	2	2	2	2	2	2	2	3	2	1	1	1	0	2	.	623	9	1.16279	0	3
581	0	0	0	43	2	2	2	2	2	2	2	3	2	1	1	1	0	2	.	623	12	1.33333	.	3
482	1	1	0	54	3	2	2	3	2	1	2	3	2	2	1	1	0	1	3	566	0	1.07527	1	2
482	1	1	0	54	3	2	2	3	2	1	2	3	2	2	1	1	0	1	3	566	3	1.14943	1	2
482	1	1	0	54	3	2	2	3	2	1	2	3	2	2	1	1	0	1	3	566	6	1.1236	1	2
482	1	1	0	54	3	2	2	3	2	1	2	3	2	2	1	1	0	1	3	566	9	1.16279	1	2
482	1	1	0	54	3	2	2	3	2	1	2	3	2	2	1	1	0	1	3	566	12	1.33333	1	2
188	0	1	1	39	2	2	1	2	2	1	2	3	2	2	1	1	0	2	.	531	0	1.07527	1	2
188	0	1	1	39	2	2	1	2	2	1	2	3	2	2	1	1	0	2	.	531	3	1.14943	.	.
188	0	1	1	39	2	2	1	2	2	1	2	3	2	2	1	1	0	2	.	531	6	1.1236	1	2
188	0	1	1	39	2	2	1	2	2	1	2	3	2	2	1	1	0	2	.	531	9	1.16279	1	2
188	0	1	1	39	2	2	1	2	2	1	2	3	2	2	1	1	0	2	.	531	12	1.33333	0	3
651	1	1	1	39	2	1	2	2	1	2	2	3	2	1	1	2	0	1	3	811	0	1.07527	0	3
651	1	1	1	39	2	1	2	2	1	2	2	3	2	1	1	2	0	1	3	811	3	1.14943	0	3
651	1	1	1	39	2	1	2	2	1	2	2	3	2	1	1	2	0	1	3	811	6	1.1236	0	3
651	1	1	1	39	2	1	2	2	1	2	2	3	2	1	1	2	0	1	3	811	9	1.16279	0	3
651	1	1	1	39	2	1	2	2	1	2	2	3	2	1	1	2	0	1	3	811	12	1.33333	1	2
262	1	1	0	35	2	2	1	3	2	2	2	3	2	1	1	1	0	1	3	5	0	1.07527	0	1
262	1	1	0	35	2	2	1	3	2	2	2	3	2	1	1	1	0	1	3	5	3	1.14943	.	.
262	1	1	0	35	2	2	1	3	2	2	2	3	2	1	1	1	0	1	3	5	6	1.1236	1	2
262	1	1	0	35	2	2	1	3	2	2	2	3	2	1	1	1	0	1	3	5	9	1.16279	1	2
262	1	1	0	35	2	2	1	3	2	2	2	3	2	1	1	1	0	1	3	5	12	1.33333	0	1
725	0	1	0	43	2	1	1	2	2	1	2	3	2	2	1	2	0	1	3	593	0	1.07527	0	3
725	0	1	0	43	2	1	1	2	2	1	2	3	2	2	1	2	0	1	3	593	3	1.14943	1	2
725	0	1	0	43	2	1	1	2	2	1	2	3	2	2	1	2	0	1	3	593	6	1.1236	1	2
725	0	1	0	43	2	1	1	2	2	1	2	3	2	2	1	2	0	1	3	593	9	1.16279	.	.
725	0	1	0	43	2	1	1	2	2	1	2	3	2	2	1	2	0	1	3	593	12	1.33333	1	5
551	1	1	0	21	1	1	1	2	2	2	2	3	2	2	1	2	0	2	.	653	0	1.07527	1	4
551	1	1	0	21	1	1	1	2	2	2	2	3	2	2	1	2	0	2	.	653	3	1.14943	1	5
551	1	1	0	21	1	1	1	2	2	2	2	3	2	2	1	2	0	2	.	653	6	1.1236	1	2
551	1	1	0	21	1	1	1	2	2	2	2	3	2	2	1	2	0	2	.	653	9	1.16279	1	2
551	1	1	0	21	1	1	1	2	2	2	2	3	2	2	1	2	0	2	.	653	12	1.33333	0	3
680	1	0	0	47	3	2	2	2	3	2	2	3	2	1	1	1	0	1	3	667	0	1.07527	1	2
680	1	0	0	47	3	2	2	2	3	2	2	3	2	1	1	1	0	1	3	667	3	1.14943	0	3
680	1	0	0	47	3	2	2	2	3	2	2	3	2	1	1	1	0	1	3	667	6	1.1236	.	.
680	1	0	0	47	3	2	2	2	3	2	2	3	2	1	1	1	0	1	3	667	9	1.16279	1	2
680	1	0	0	47	3	2	2	2	3	2	2	3	2	1	1	1	0	1	3	667	12	1.33333	.	.
326	0	0	0	44	2	2	1	3	1	2	2	3	2	2	1	1	0	1	3	26	0	1.07527	1	2
326	0	0	0	44	2	2	1	3	1	2	2	3	2	2	1	1	0	1	3	26	3	1.14943	1	2
326	0	0	0	44	2	2	1	3	1	2	2	3	2	2	1	1	0	1	3	26	6	1.1236	1	2
326	0	0	0	44	2	2	1	3	1	2	2	3	2	2	1	1	0	1	3	26	9	1.16279	.	2
326	0	0	0	44	2	2	1	3	1	2	2	3	2	2	1	1	0	1	3	26	12	1.33333	1	2
260	0	1	0	27	2	2	1	3	2	1	2	3	2	3	1	1	0	1	3	953	0	1.07527	0	1
260	0	1	0	27	2	2	1	3	2	1	2	3	2	3	1	1	0	1	3	953	3	1.14943	0	3
260	0	1	0	27	2	2	1	3	2	1	2	3	2	3	1	1	0	1	3	953	6	1.1236	1	6
260	0	1	0	27	2	2	1	3	2	1	2	3	2	3	1	1	0	1	3	953	9	1.16279	1	4
260	0	1	0	27	2	2	1	3	2	1	2	3	2	3	1	1	0	1	3	953	12	1.33333	1	6
404	1	0	0	46	3	1	2	3	2	2	2	3	2	1	1	2	0	1	2	377	0	1.07527	0	3
404	1	0	0	46	3	1	2	3	2	2	2	3	2	1	1	2	0	1	2	377	3	1.14943	0	3
404	1	0	0	46	3	1	2	3	2	2	2	3	2	1	1	2	0	1	2	377	6	1.1236	0	3
404	1	0	0	46	3	1	2	3	2	2	2	3	2	1	1	2	0	1	2	377	9	1.16279	0	3
404	1	0	0	46	3	1	2	3	2	2	2	3	2	1	1	2	0	1	2	377	12	1.33333	0	3
440	1	1	1	24	1	2	1	3	1	1	2	3	2	3	1	1	0	1	3	.	0	1.07527	1	2
440	1	1	1	24	1	2	1	3	1	1	2	3	2	3	1	1	0	1	3	.	3	1.14943	1	2
440	1	1	1	24	1	2	1	3	1	1	2	3	2	3	1	1	0	1	3	.	6	1.1236	.	.
440	1	1	1	24	1	2	1	3	1	1	2	3	2	3	1	1	0	1	3	.	9	1.16279	1	2
440	1	1	1	24	1	2	1	3	1	1	2	3	2	3	1	1	0	1	3	.	12	1.33333	1	2
257	0	1	0	35	2	1	1	3	2	2	2	3	2	1	1	2	0	1	3	690	0	1.07527	1	7
257	0	1	0	35	2	1	1	3	2	2	2	3	2	1	1	2	0	1	3	690	3	1.14943	1	7
257	0	1	0	35	2	1	1	3	2	2	2	3	2	1	1	2	0	1	3	690	6	1.1236	1	2
257	0	1	0	35	2	1	1	3	2	2	2	3	2	1	1	2	0	1	3	690	9	1.16279	1	2
257	0	1	0	35	2	1	1	3	2	2	2	3	2	1	1	2	0	1	3	690	12	1.33333	1	2
325	1	0	1	42	2	2	1	3	2	2	2	3	2	1	1	1	0	1	3	209	0	1.07527	0	3
325	1	0	1	42	2	2	1	3	2	2	2	3	2	1	1	1	0	1	3	209	3	1.14943	0	3
325	1	0	1	42	2	2	1	3	2	2	2	3	2	1	1	1	0	1	3	209	6	1.1236	0	3
325	1	0	1	42	2	2	1	3	2	2	2	3	2	1	1	1	0	1	3	209	9	1.16279	0	1
325	1	0	1	42	2	2	1	3	2	2	2	3	2	1	1	1	0	1	3	209	12	1.33333	0	3
241	1	0	0	30	2	2	2	3	1	1	2	3	2	1	1	1	0	1	3	325	0	1.07527	1	5
241	1	0	0	30	2	2	2	3	1	1	2	3	2	1	1	1	0	1	3	325	3	1.14943	1	4
241	1	0	0	30	2	2	2	3	1	1	2	3	2	1	1	1	0	1	3	325	6	1.1236	1	4
241	1	0	0	30	2	2	2	3	1	1	2	3	2	1	1	1	0	1	3	325	9	1.16279	1	6
241	1	0	0	30	2	2	2	3	1	1	2	3	2	1	1	1	0	1	3	325	12	1.33333	1	5
302	1	0	0	43	2	1	2	2	2	2	2	3	2	1	1	1	0	1	3	659	0	1.07527	1	2
302	1	0	0	43	2	1	2	2	2	2	2	3	2	1	1	1	0	1	3	659	3	1.14943	.	.
302	1	0	0	43	2	1	2	2	2	2	2	3	2	1	1	1	0	1	3	659	6	1.1236	0	1
302	1	0	0	43	2	1	2	2	2	2	2	3	2	1	1	1	0	1	3	659	9	1.16279	0	1
302	1	0	0	43	2	1	2	2	2	2	2	3	2	1	1	1	0	1	3	659	12	1.33333	.	.
407	1	0	0	50	3	1	1	3	2	1	2	3	2	1	2	.	.	1	3	391	0	1.07527	1	2
407	1	0	0	50	3	1	1	3	2	1	2	3	2	1	2	.	.	1	3	391	3	1.14943	.	.
407	1	0	0	50	3	1	1	3	2	1	2	3	2	1	2	.	.	1	3	391	6	1.1236	.	.
407	1	0	0	50	3	1	1	3	2	1	2	3	2	1	2	.	.	1	3	391	9	1.16279	.	.
407	1	0	0	50	3	1	1	3	2	1	2	3	2	1	2	.	.	1	3	391	12	1.33333	1	2
61	0	1	0	40	2	1	1	2	1	2	2	3	2	2	1	2	0	1	3	416	0	1.07527	0	1
61	0	1	0	40	2	1	1	2	1	2	2	3	2	2	1	2	0	1	3	416	3	1.14943	0	1
61	0	1	0	40	2	1	1	2	1	2	2	3	2	2	1	2	0	1	3	416	6	1.1236	1	2
61	0	1	0	40	2	1	1	2	1	2	2	3	2	2	1	2	0	1	3	416	9	1.16279	.	.
61	0	1	0	40	2	1	1	2	1	2	2	3	2	2	1	2	0	1	3	416	12	1.33333	1	2
622	1	1	0	30	2	2	1	3	1	2	2	3	2	1	1	1	0	1	3	263	0	1.07527	1	2
622	1	1	0	30	2	2	1	3	1	2	2	3	2	1	1	1	0	1	3	263	3	1.14943	1	2
622	1	1	0	30	2	2	1	3	1	2	2	3	2	1	1	1	0	1	3	263	6	1.1236	.	.
622	1	1	0	30	2	2	1	3	1	2	2	3	2	1	1	1	0	1	3	263	9	1.16279	1	2
622	1	1	0	30	2	2	1	3	1	2	2	3	2	1	1	1	0	1	3	263	12	1.33333	1	2
663	1	1	0	39	2	2	1	3	2	1	2	3	2	3	1	1	0	1	3	684	0	1.07527	1	2
663	1	1	0	39	2	2	1	3	2	1	2	3	2	3	1	1	0	1	3	684	3	1.14943	1	2
663	1	1	0	39	2	2	1	3	2	1	2	3	2	3	1	1	0	1	3	684	6	1.1236	1	2
663	1	1	0	39	2	2	1	3	2	1	2	3	2	3	1	1	0	1	3	684	9	1.16279	1	2
663	1	1	0	39	2	2	1	3	2	1	2	3	2	3	1	1	0	1	3	684	12	1.33333	1	2
329	1	1	1	37	2	2	2	3	1	1	1	3	2	1	1	1	0	1	3	758	0	1.07527	0	3
329	1	1	1	37	2	2	2	3	1	1	1	3	2	1	1	1	0	1	3	758	3	1.14943	0	3
329	1	1	1	37	2	2	2	3	1	1	1	3	2	1	1	1	0	1	3	758	6	1.1236	0	3
329	1	1	1	37	2	2	2	3	1	1	1	3	2	1	1	1	0	1	3	758	9	1.16279	1	4
329	1	1	1	37	2	2	2	3	1	1	1	3	2	1	1	1	0	1	3	758	12	1.33333	0	1
736	1	0	0	32	2	1	1	3	1	2	2	3	2	2	1	2	0	1	3	421	0	1.07527	0	1
736	1	0	0	32	2	1	1	3	1	2	2	3	2	2	1	2	0	1	3	421	3	1.14943	0	3
736	1	0	0	32	2	1	1	3	1	2	2	3	2	2	1	2	0	1	3	421	6	1.1236	0	3
736	1	0	0	32	2	1	1	3	1	2	2	3	2	2	1	2	0	1	3	421	9	1.16279	.	.
736	1	0	0	32	2	1	1	3	1	2	2	3	2	2	1	2	0	1	3	421	12	1.33333	0	3
49	0	1	0	46	3	2	1	3	3	1	1	3	2	3	1	1	0	1	3	1018	0	1.07527	0	3
49	0	1	0	46	3	2	1	3	3	1	1	3	2	3	1	1	0	1	3	1018	3	1.14943	0	3
49	0	1	0	46	3	2	1	3	3	1	1	3	2	3	1	1	0	1	3	1018	6	1.1236	0	3
49	0	1	0	46	3	2	1	3	3	1	1	3	2	3	1	1	0	1	3	1018	9	1.16279	1	4
49	0	1	0	46	3	2	1	3	3	1	1	3	2	3	1	1	0	1	3	1018	12	1.33333	1	5
434	1	1	0	37	2	2	2	3	1	2	2	3	2	1	1	1	0	1	3	1083	0	1.07527	1	2
434	1	1	0	37	2	2	2	3	1	2	2	3	2	1	1	1	0	1	3	1083	3	1.14943	1	2
434	1	1	0	37	2	2	2	3	1	2	2	3	2	1	1	1	0	1	3	1083	6	1.1236	1	2
434	1	1	0	37	2	2	2	3	1	2	2	3	2	1	1	1	0	1	3	1083	9	1.16279	1	2
434	1	1	0	37	2	2	2	3	1	2	2	3	2	1	1	1	0	1	3	1083	12	1.33333	1	4
548	0	0	1	33	2	1	2	3	1	2	2	3	2	2	1	2	0	1	3	285	0	1.07527	0	3
548	0	0	1	33	2	1	2	3	1	2	2	3	2	2	1	2	0	1	3	285	3	1.14943	1	4
548	0	0	1	33	2	1	2	3	1	2	2	3	2	2	1	2	0	1	3	285	6	1.1236	1	2
548	0	0	1	33	2	1	2	3	1	2	2	3	2	2	1	2	0	1	3	285	9	1.16279	1	2
548	0	0	1	33	2	1	2	3	1	2	2	3	2	2	1	2	0	1	3	285	12	1.33333	1	2
225	0	1	0	40	2	2	1	3	2	1	2	3	2	3	1	1	0	1	3	496	0	1.07527	0	3
225	0	1	0	40	2	2	1	3	2	1	2	3	2	3	1	1	0	1	3	496	3	1.14943	0	1
225	0	1	0	40	2	2	1	3	2	1	2	3	2	3	1	1	0	1	3	496	6	1.1236	1	7
225	0	1	0	40	2	2	1	3	2	1	2	3	2	3	1	1	0	1	3	496	9	1.16279	.	.
225	0	1	0	40	2	2	1	3	2	1	2	3	2	3	1	1	0	1	3	496	12	1.33333	1	2
130	0	1	0	41	2	2	1	3	2	1	1	3	2	3	1	1	0	1	3	548	0	1.07527	1	2
130	0	1	0	41	2	2	1	3	2	1	1	3	2	3	1	1	0	1	3	548	3	1.14943	1	2
130	0	1	0	41	2	2	1	3	2	1	1	3	2	3	1	1	0	1	3	548	6	1.1236	1	2
130	0	1	0	41	2	2	1	3	2	1	1	3	2	3	1	1	0	1	3	548	9	1.16279	1	2
130	0	1	0	41	2	2	1	3	2	1	1	3	2	3	1	1	0	1	3	548	12	1.33333	1	2
402	0	0	0	44	2	2	1	2	1	2	2	3	2	1	1	1	0	1	3	544	0	1.07527	.	.
402	0	0	0	44	2	2	1	2	1	2	2	3	2	1	1	1	0	1	3	544	3	1.14943	0	1
402	0	0	0	44	2	2	1	2	1	2	2	3	2	1	1	1	0	1	3	544	6	1.1236	0	3
402	0	0	0	44	2	2	1	2	1	2	2	3	2	1	1	1	0	1	3	544	9	1.16279	1	2
402	0	0	0	44	2	2	1	2	1	2	2	3	2	1	1	1	0	1	3	544	12	1.33333	0	3
602	0	1	0	33	2	2	1	2	1	1	1	3	2	1	1	1	0	1	3	163	0	1.07527	1	2
602	0	1	0	33	2	2	1	2	1	1	1	3	2	1	1	1	0	1	3	163	3	1.14943	1	2
602	0	1	0	33	2	2	1	2	1	1	1	3	2	1	1	1	0	1	3	163	6	1.1236	1	2
602	0	1	0	33	2	2	1	2	1	1	1	3	2	1	1	1	0	1	3	163	9	1.16279	1	2
602	0	1	0	33	2	2	1	2	1	1	1	3	2	1	1	1	0	1	3	163	12	1.33333	1	2
239	1	1	0	40	2	2	1	3	1	1	1	3	2	1	1	1	0	1	3	386	0	1.07527	1	2
239	1	1	0	40	2	2	1	3	1	1	1	3	2	1	1	1	0	1	3	386	3	1.14943	1	2
239	1	1	0	40	2	2	1	3	1	1	1	3	2	1	1	1	0	1	3	386	6	1.1236	1	2
239	1	1	0	40	2	2	1	3	1	1	1	3	2	1	1	1	0	1	3	386	9	1.16279	1	4
239	1	1	0	40	2	2	1	3	1	1	1	3	2	1	1	1	0	1	3	386	12	1.33333	1	4
